# Supplementary material for: Bradymonabacteria, a novel bacterial predator group with versatile survival strategies in saline environments
Source: Microbiome. 2020 Aug 31;8:126. doi: 10.1186/s40168-020-00902-0 (PMC7460792; doi:10.1186/s40168-020-00902-0)
Supplement: Supplementary file 3 — Additional file 2: Table S1. Detailed information of organisms on the phylogenetic tree [file 40168_2020_902_MOESM2_ESM.xlsx]

## Sheet: TreeRootTaxonV1ok
Table S1. Detailed information of organisms on the phylogenetic tree
OrderInTree	Strain	Prey_of_FA350	Prey_of_B210	Domain	Phylum	Class	Order	Genus
1	Methanoplanus_endosymbiosus_DSM_3599	ND	ND	Archaea	Euryarchaeota	Methanomicrobia	Methanomicrobiales	Methanoplanus
2	Cyclobacterium_amurskyense_SDUM239001	1	0	Bacteria	Bacteroidetes	Bacteroidia	Cytophagales	Cyclobacterium
3	Algoriphagus_vanfongensis_SDUM203030	1	0	Bacteria	Bacteroidetes	Bacteroidia	Cytophagales	Algoriphagus
4	Algoriphagus_marinus_SDUM203040	1	0	Bacteria	Bacteroidetes	Bacteroidia	Cytophagales	Algoriphagus
5	Algoriphagus_marincola_SDUM203002	0	1	Bacteria	Bacteroidetes	Bacteroidia	Cytophagales	Algoriphagus
6	Algoriphagus_lutimaris_SDUM203007	1	0	Bacteria	Bacteroidetes	Bacteroidia	Cytophagales	Algoriphagus
7	Algoriphagus_halophilus_SDUM203009	0	0	Bacteria	Bacteroidetes	Bacteroidia	Cytophagales	Algoriphagus
8	Algoriphagus_machipongonensis_SDUM203027	0	0	Bacteria	Bacteroidetes	Bacteroidia	Cytophagales	Algoriphagus
9	Algoriphagus_faecimaris_SDUM203038	1	0	Bacteria	Bacteroidetes	Bacteroidia	Cytophagales	Algoriphagus
10	Saccharicrinis_carchari_SDUM258001	1	1	Bacteria	Bacteroidetes	Bacteroidia	Bacteroidales	Saccharicrinis
11	Muricauda_flavescens_SDUM207011	1	1	Bacteria	Bacteroidetes	Bacteroidia	Flavobacteriales	Muricauda
12	Muricauda_aquimarina_SDUM207007	1	1	Bacteria	Bacteroidetes	Bacteroidia	Flavobacteriales	Muricauda
13	Muricauda_ruestringensis_SDUM207015	1	1	Bacteria	Bacteroidetes	Bacteroidia	Flavobacteriales	Muricauda
14	Muricauda_lutimaris_SDUM207002	1	1	Bacteria	Bacteroidetes	Bacteroidia	Flavobacteriales	Muricauda
15	Euzebyella_saccharophila_SDUM229001	1	0	Bacteria	Bacteroidetes	Bacteroidia	Flavobacteriales	Euzebyella
16	Vitellibacter_vladivostokensis_SDUM249001	0	0	Bacteria	Bacteroidetes	Bacteroidia	Flavobacteriales	Vitellibacter
17	Vitellibacter_aestuarii_SDUM249002	1	0	Bacteria	Bacteroidetes	Bacteroidia	Flavobacteriales	Vitellibacter
18	Nonlabens_arenilitoris_SDUM216001	1	1	Bacteria	Bacteroidetes	Bacteroidia	Flavobacteriales	Nonlabens
19	Psychroflexus_salis_SDUM226026	1	1	Bacteria	Bacteroidetes	Bacteroidia	Flavobacteriales	Psychroflexus
20	Salegentibacter_echinorum_SDUM233003	1	0	Bacteria	Bacteroidetes	Bacteroidia	Flavobacteriales	Salegentibacter
21	Salegentibacter_flavus_SDUM233011	1	0	Bacteria	Bacteroidetes	Bacteroidia	Flavobacteriales	Salegentibacter
22	Gramella_aestuariivivens_SDUM241003	1	1	Bacteria	Bacteroidetes	Bacteroidia	Flavobacteriales	Gramella
23	Mesonia_algae_SDUM251004	1	1	Bacteria	Bacteroidetes	Bacteroidia	Flavobacteriales	Mesonia
24	Mesonia_ostreae_SDUM251014	1	1	Bacteria	Bacteroidetes	Bacteroidia	Flavobacteriales	Mesonia
25	Seonamhaeicola_algicola_SDUM255002	1	1	Bacteria	Bacteroidetes	Bacteroidia	Flavobacteriales	Seonamhaeicola
26	Hyunsoonleella_jejuensis_SDUM230002	1	1	Bacteria	Bacteroidetes	Bacteroidia	Flavobacteriales	Hyunsoonleella
27	Hyunsoonleella_pacifica_SDUM230003	0	1	Bacteria	Bacteroidetes	Bacteroidia	Flavobacteriales	Hyunsoonleella
28	Algibacter_aquimarinus_SDUM210005	1	1	Bacteria	Bacteroidetes	Bacteroidia	Flavobacteriales	Algibacter
29	Tamlana_sedimentorum_SDUM252003	1	0	Bacteria	Bacteroidetes	Bacteroidia	Flavobacteriales	Tamlana
30	Bizionia_paragorgiae_SDUM238006	0	1	Bacteria	Bacteroidetes	Bacteroidia	Flavobacteriales	Bizionia
31	Mangrovimonas_yunxiaonensis_SDUM236001	1	1	Bacteria	Bacteroidetes	Bacteroidia	Flavobacteriales	Mangrovimonas
32	Winogradskyella_eximia_SDUM212001	1	0	Bacteria	Bacteroidetes	Bacteroidia	Flavobacteriales	Winogradskyella
33	Winogradskyella_thalassocola_SDUM212006	1	0	Bacteria	Bacteroidetes	Bacteroidia	Flavobacteriales	Winogradskyella
34	Winogradskyella_epiphytica_SDUM212002	1	1	Bacteria	Bacteroidetes	Bacteroidia	Flavobacteriales	Winogradskyella
35	Flavirhabdus_iliipiscaria_SDUM279001	1	0	Bacteria	Bacteroidetes	Bacteroidia	Flavobacteriales	Flavirhabdus
36	Olleya_marilimosa_SDUM271001	1	0	Bacteria	Bacteroidetes	Bacteroidia	Flavobacteriales	Olleya
37	Lutibacter_litoralis_SDUM225004	1	0	Bacteria	Bacteroidetes	Bacteroidia	Flavobacteriales	Lutibacter
38	Tenacibaculum_gallaicum_SDUM215001	0	1	Bacteria	Bacteroidetes	Bacteroidia	Flavobacteriales	Tenacibaculum
39	Tenacibaculum_lutimaris_SDUM215003	1	1	Bacteria	Bacteroidetes	Bacteroidia	Flavobacteriales	Tenacibaculum
40	Ulvibacter_litoralis_SDUM213001	0	0	Bacteria	Bacteroidetes	Bacteroidia	Flavobacteriales	Ulvibacter
41	Cellulophaga_fucicola_SDUM201013	1	1	Bacteria	Bacteroidetes	Bacteroidia	Flavobacteriales	Cellulophaga
42	Exiguobacterium_oxidotolerans_SDUM306014	1	1	Bacteria	Firmicutes	Bacilli	Bacillales	Exiguobacterium
43	Exiguobacterium_acetylicum_SDUM306001	1	0	Bacteria	Firmicutes	Bacilli	Bacillales	Exiguobacterium
44	Exiguobacterium_mexicanum_SDUM306004	0	0	Bacteria	Firmicutes	Bacilli	Bacillales	Exiguobacterium
45	Exiguobacterium_aurantiacum_SDUM306032	0	0	Bacteria	Firmicutes	Bacilli	Bacillales	Exiguobacterium
46	Exiguobacterium_profundum_SDUM306005	1	1	Bacteria	Firmicutes	Bacilli	Bacillales	Exiguobacterium
47	Exiguobacterium_aestuarii_SDUM306015	0	0	Bacteria	Firmicutes	Bacilli	Bacillales	Exiguobacterium
48	Oceanobacillus_oncorhynchi_SDUM313013	0	0	Bacteria	Firmicutes	Bacilli	Bacillales	Oceanobacillus
49	Oceanobacillus_kimchii_SDUM313017	0	0	Bacteria	Firmicutes	Bacilli	Bacillales	Oceanobacillus
50	Oceanobacillus_kimchii_SDUM313024	0	0	Bacteria	Firmicutes	Bacilli	Bacillales	Oceanobacillus
51	Oceanobacillus_manasiensis_SDUM313022	1	0	Bacteria	Firmicutes	Bacilli	Bacillales	Oceanobacillus
52	Thalassobacillus_devorans_SDUM308025	1	1	Bacteria	Firmicutes	Bacilli	Bacillales	Thalassobacillus
53	Thalassobacillus_hwangdonensis_SDUM308020	0	0	Bacteria	Firmicutes	Bacilli	Bacillales	Thalassobacillus
54	Virgibacillus_sediminis_SDUM326004	0	1	Bacteria	Firmicutes	Bacilli	Bacillales	Virgibacillus
55	Virgibacillus_dokdonensis_SDUM326001	0	0	Bacteria	Firmicutes	Bacilli	Bacillales	Virgibacillus
56	Virgibacillus_chiguensis_SDUM326002	0	0	Bacteria	Firmicutes	Bacilli	Bacillales	Virgibacillus
57	Virgibacillus_marismortui_SDUM326017	0	0	Bacteria	Firmicutes	Bacilli	Bacillales	Virgibacillus
58	Bacillus_cohnii_SDUM301041	1	1	Bacteria	Firmicutes	Bacilli	Bacillales	Bacillus
59	Bacillus_aryabhattai_SDUM301031	0	0	Bacteria	Firmicutes	Bacilli	Bacillales	Bacillus
60	Bacillus_megaterium_SDUM301033	1	0	Bacteria	Firmicutes	Bacilli	Bacillales	Bacillus
61	Bacillus_humi_SDUM301082	0	0	Bacteria	Firmicutes	Bacilli	Bacillales	Bacillus
62	Bacillus_indicus_SDUM301032	1	0	Bacteria	Firmicutes	Bacilli	Bacillales	Bacillus
63	Jeotgalicoccus_huakuii_SDUM314001	0	1	Bacteria	Firmicutes	Bacilli	Bacillales	Jeotgalicoccus
64	Staphylococcus_capitis_SDUM302042	1	0	Bacteria	Firmicutes	Bacilli	Bacillales	Staphylococcus
65	Staphylococcus_pasteuri_SDUM302002	1	1	Bacteria	Firmicutes	Bacilli	Bacillales	Staphylococcus
66	Staphylococcus_saprophyticus_SDUM302003	0	0	Bacteria	Firmicutes	Bacilli	Bacillales	Staphylococcus
67	Staphylococcus_equorum_SDUM302010	0	0	Bacteria	Firmicutes	Bacilli	Bacillales	Staphylococcus
68	Bacillus_pumilus_SDUM301006	0	0	Bacteria	Firmicutes	Bacilli	Bacillales	Bacillus
69	Bacillus_stratosphericus_SDUM301008	0	0	Bacteria	Firmicutes	Bacilli	Bacillales	Bacillus
70	Bacillus_atrophaeus_SDUM301056	0	1	Bacteria	Firmicutes	Bacilli	Bacillales	Bacillus
71	Jeotgalibacillus_salarius_SDUM324011	1	1	Bacteria	Firmicutes	Bacilli	Bacillales	Jeotgalibacillus
72	Planomicrobium_koreense_SDUM320005	1	1	Bacteria	Firmicutes	Bacilli	Bacillales	Planomicrobium
73	Planococcus_citreus_SDUM321012	1	1	Bacteria	Firmicutes	Bacilli	Bacillales	Planococcus
74	Planococcus_rifietoensis_SDUM321011	1	1	Bacteria	Firmicutes	Bacilli	Bacillales	Planococcus
75	Planomicrobium_chinense_SDUM320006	1	1	Bacteria	Firmicutes	Bacilli	Bacillales	Planomicrobium
76	Planococcus_maritimus_SDUM321004	1	1	Bacteria	Firmicutes	Bacilli	Bacillales	Planococcus
77	Sporosarcina_koreensis_SDUM312008	1	1	Bacteria	Firmicutes	Bacilli	Bacillales	Sporosarcina
78	Sporosarcina_thermotolerans_SDUM305004	1	0	Bacteria	Firmicutes	Bacilli	Bacillales	Sporosarcina
79	Sporosarcina_aquimarina_SDUM305001	1	1	Bacteria	Firmicutes	Bacilli	Bacillales	Sporosarcina
80	Chryseomicrobium_aureum_SDUM307014	1	1	Bacteria	Firmicutes	Bacilli	Bacillales	Chryseomicrobium
81	Kurthia_gibsonii_SDUM325001	1	0	Bacteria	Firmicutes	Bacilli	Bacillales	Kurthia
82	Lysinibacillus_odysseyi_SDUM336007	1	0	Bacteria	Firmicutes	Bacilli	Bacillales	Lysinibacillus
83	Bacillus_psychrotolerans_SDUM301098	1	1	Bacteria	Firmicutes	Bacilli	Bacillales	Bacillus
84	Bacillus_psychrodurans_SDUM301057	1	1	Bacteria	Firmicutes	Bacilli	Bacillales	Bacillus
85	Bhargavaea_cecembensis_SDUM334002	0	0	Bacteria	Firmicutes	Bacilli	Bacillales	Bhargavaea
86	Bhargavaea_ginsengi_SDUM334001	1	0	Bacteria	Firmicutes	Bacilli	Bacillales	Bhargavaea
87	Paenibacillus_panacisoli_SDUM303032	0	0	Bacteria	Firmicutes	Bacilli	Bacillales	Paenibacillus
88	Paenibacillus_oceanisediminis_SDUM303010	0	1	Bacteria	Firmicutes	Bacilli	Bacillales	Paenibacillus
89	Paenibacillus_lautus_SDUM303020	0	1	Bacteria	Firmicutes	Bacilli	Bacillales	Paenibacillus
90	Paenibacillus_montaniterrae_SDUM303005	0	1	Bacteria	Firmicutes	Bacilli	Bacillales	Paenibacillus
91	Paenibacillus_daejeonensis_SDUM303002	1	1	Bacteria	Firmicutes	Bacilli	Bacillales	Paenibacillus
92	Bacillus_lehensis_SDUM301022	1	0	Bacteria	Firmicutes	Bacilli	Bacillales	Bacillus
93	Fictibacillus_nanhaiensis_SDUM335007	1	0	Bacteria	Firmicutes	Bacilli	Bacillales	Fictibacillus
94	Fictibacillus_phosphorivorans_SDUM335002	0	0	Bacteria	Firmicutes	Bacilli	Bacillales	Fictibacillus
95	Janibacter_melonis_SDUM422003	0	0	Bacteria	Actinobacteria	Actinobacteria	Micrococcales	Janibacter
96	Janibacter_terrae_SDUM422006	0	0	Bacteria	Actinobacteria	Actinobacteria	Micrococcales	Janibacter
97	Agrococcus_lahaulensis_SDUM418001	0	1	Bacteria	Actinobacteria	Actinobacteria	Micrococcales	Agrococcus
98	Salinibacterium_amurskyense_SDUM424002	1	1	Bacteria	Actinobacteria	Actinobacteria	Micrococcales	Salinibacterium
99	Microcella_alkaliphila_SDUM433001	1	1	Bacteria	Actinobacteria	Actinobacteria	Micrococcales	Microcella
100	Curtobacterium_pusillum_SDUM417006	0	0	Bacteria	Actinobacteria	Actinobacteria	Micrococcales	Curtobacterium
101	Agromyces_indicus_SDUM437001	0	0	Bacteria	Actinobacteria	Actinobacteria	Micrococcales	Agromyces
102	Microbacterium_lemovicicum_SDUM402001	0	0	Bacteria	Actinobacteria	Actinobacteria	Micrococcales	Microbacterium
103	Microbacterium_flavescens_SDUM402005	0	0	Bacteria	Actinobacteria	Actinobacteria	Micrococcales	Microbacterium
104	Microbacterium_chocolatum_SDUM402017	0	0	Bacteria	Actinobacteria	Actinobacteria	Micrococcales	Microbacterium
105	Microbacterium_kitamiense_SDUM402010	0	0	Bacteria	Actinobacteria	Actinobacteria	Micrococcales	Microbacterium
106	Microbacterium_maritypicum_SDUM402015	0	0	Bacteria	Actinobacteria	Actinobacteria	Micrococcales	Microbacterium
107	Microbacterium_aerolatum_SDUM402004	0	0	Bacteria	Actinobacteria	Actinobacteria	Micrococcales	Microbacterium
108	Microbacterium_esteraromaticum_SDUM402011	0	0	Bacteria	Actinobacteria	Actinobacteria	Micrococcales	Microbacterium
109	Cellulomonas_hominis_SDUM411001	0	0	Bacteria	Actinobacteria	Actinobacteria	Micrococcales	Cellulomonas
110	Isoptericola_nanjingensis_SDUM414004	0	0	Bacteria	Actinobacteria	Actinobacteria	Micrococcales	Isoptericola
111	Isoptericola_salitolerans_SDUM414006	0	0	Bacteria	Actinobacteria	Actinobacteria	Micrococcales	Isoptericola
112	Isoptericola_halotolerans_SDUM414001	0	0	Bacteria	Actinobacteria	Actinobacteria	Micrococcales	Isoptericola
113	Isoptericola_chiayiensis_SDUM414002	0	0	Bacteria	Actinobacteria	Actinobacteria	Micrococcales	Isoptericola
114	Demequina_aestuarii_SDUM410001	0	0	Bacteria	Actinobacteria	Actinobacteria	Micrococcales	Demequina
115	Kytococcus_sedentarius_SDUM407001	1	1	Bacteria	Actinobacteria	Actinobacteria	Micrococcales	Kytococcus
116	Serinicoccus_chungangensis_SDUM448001	0	0	Bacteria	Actinobacteria	Actinobacteria	Micrococcales	Serinicoccus
117	Serinicoccus_profundi_SDUM448002	0	1	Bacteria	Actinobacteria	Actinobacteria	Micrococcales	Serinicoccus
118	Brevibacterium_aureum_SDUM415013	0	0	Bacteria	Actinobacteria	Actinobacteria	Micrococcales	Brevibacterium
119	Brevibacterium_iodinum_SDUM415003	0	0	Bacteria	Actinobacteria	Actinobacteria	Micrococcales	Brevibacterium
120	Kocuria_assamensis_SDUM403003	0	0	Bacteria	Actinobacteria	Actinobacteria	Micrococcales	Kocuria
121	Kocuria_aegyptia_SDUM403013	1	1	Bacteria	Actinobacteria	Actinobacteria	Micrococcales	Kocuria
122	Kocuria_polaris_SDUM403010	0	0	Bacteria	Actinobacteria	Actinobacteria	Micrococcales	Kocuria
123	Kocuria_rosea_SDUM403004	0	0	Bacteria	Actinobacteria	Actinobacteria	Micrococcales	Kocuria
124	Kocuria_himachalensis_SDUM403030	0	0	Bacteria	Actinobacteria	Actinobacteria	Micrococcales	Kocuria
125	Nesterenkonia_sandarakina_SDUM406001	1	1	Bacteria	Actinobacteria	Actinobacteria	Micrococcales	Nesterenkonia
126	Arthrobacter_pityocampae_SDUM405021	0	0	Bacteria	Actinobacteria	Actinobacteria	Micrococcales	Arthrobacter
127	Arthrobacter_agilis_SDUM405001	1	1	Bacteria	Actinobacteria	Actinobacteria	Micrococcales	Arthrobacter
128	Arthrobacter_subterraneus_SDUM405028	1	1	Bacteria	Actinobacteria	Actinobacteria	Micrococcales	Arthrobacter
129	Arthrobacter_oxydans_SDUM405008	0	0	Bacteria	Actinobacteria	Actinobacteria	Micrococcales	Arthrobacter
130	Arthrobacter_globiformis_SDUM405007	1	1	Bacteria	Actinobacteria	Actinobacteria	Micrococcales	Arthrobacter
131	Arthrobacter_antarcticus_SDUM405006	0	0	Bacteria	Actinobacteria	Actinobacteria	Micrococcales	Arthrobacter
132	Arthrobacter_protophormiae_SDUM405009	0	0	Bacteria	Actinobacteria	Actinobacteria	Micrococcales	Arthrobacter
133	Micrococcus_flavus_SDUM401018	1	1	Bacteria	Actinobacteria	Actinobacteria	Micrococcales	Micrococcus
134	Micrococcus_yunnanensis_SDUM401004	1	1	Bacteria	Actinobacteria	Actinobacteria	Micrococcales	Micrococcus
135	Micrococcus_luteus_SDUM401001	1	1	Bacteria	Actinobacteria	Actinobacteria	Micrococcales	Micrococcus
136	Micrococcus_aloeverae_SDUM401019	0	0	Bacteria	Actinobacteria	Actinobacteria	Micrococcales	Micrococcus
137	Brachybacterium_squillarum_SDUM423005	0	0	Bacteria	Actinobacteria	Actinobacteria	Micrococcales	Brachybacterium
138	Gordonia_terrae_SDUM426001	0	0	Bacteria	Actinobacteria	Actinobacteria	Corynebacteriales	Gordonia
139	Gordonia_alkanivorans_SDUM426003	0	0	Bacteria	Actinobacteria	Actinobacteria	Corynebacteriales	Gordonia
140	Corynebacterium_glutamicum_SDUM419001	0	0	Bacteria	Actinobacteria	Actinobacteria	Corynebacteriales	Corynebacterium
141	Dietzia_aerolata_SDUM412006	0	0	Bacteria	Actinobacteria	Actinobacteria	Corynebacteriales	Dietzia
142	Rhodococcus_cerastii_SDUM435004	0	0	Bacteria	Actinobacteria	Actinobacteria	Corynebacteriales	Rhodococcus
143	Rhodococcus_qingshengii_SDUM435003	0	0	Bacteria	Actinobacteria	Actinobacteria	Corynebacteriales	Rhodococcus
144	Nocardioides_lentus_SDUM404001	1	1	Bacteria	Actinobacteria	Actinobacteria	Propionibacteriales	Nocardioides
145	Nocardioides_deserti_SDUM404010	1	1	Bacteria	Actinobacteria	Actinobacteria	Propionibacteriales	Nocardioides
146	Nocardioides_furvisabuli_SDUM404011	1	1	Bacteria	Actinobacteria	Actinobacteria	Propionibacteriales	Nocardioides
147	Nocardioides_albus_SDUM404006	1	1	Bacteria	Actinobacteria	Actinobacteria	Propionibacteriales	Nocardioides
148	Nocardioides_marinus_SDUM404002	1	1	Bacteria	Actinobacteria	Actinobacteria	Propionibacteriales	Nocardioides
149	Nocardioides_daejeonensis_SDUM404005	1	1	Bacteria	Actinobacteria	Actinobacteria	Propionibacteriales	Nocardioides
150	Nocardioides_solisilvae_SDUM404007	1	1	Bacteria	Actinobacteria	Actinobacteria	Propionibacteriales	Nocardioides
151	Nocardiopsis_synnemataformans_SDUM429002	1	0	Bacteria	Actinobacteria	Actinobacteria	Streptosporangiales	Nocardiopsis
152	Nocardiopsis_lucentensis_SDUM429001	1	1	Bacteria	Actinobacteria	Actinobacteria	Streptosporangiales	Nocardiopsis
153	Rhizobium_halotolerans_SDUM087003	1	0	Bacteria	Proteobacteria	Alphaproteobacteria	Rhizobiales	Rhizobium
154	Aurantimonas_coralicida_SDUM063001	1	0	Bacteria	Proteobacteria	Alphaproteobacteria	Rhizobiales	Aurantimonas
155	Nitratireductor_aquimarinus_SDUM076017	0	0	Bacteria	Proteobacteria	Alphaproteobacteria	Rhizobiales	Nitratireductor
156	Carbophilus_carboxidus_SDUM166001	0	0	Bacteria	Proteobacteria	Alphaproteobacteria	Rhizobiales	Carbophilus
157	Brevundimonas_diminuta_SDUM058002	1	0	Bacteria	Proteobacteria	Alphaproteobacteria	Caulobacterales	Brevundimonas
158	Brevundimonas_vesicularis_SDUM058003	1	1	Bacteria	Proteobacteria	Alphaproteobacteria	Caulobacterales	Brevundimonas
159	Brevundimonas_nasdae_SDUM058006	1	0	Bacteria	Proteobacteria	Alphaproteobacteria	Caulobacterales	Brevundimonas
160	Brevundimonas_bullata_SDUM058009	1	0	Bacteria	Proteobacteria	Alphaproteobacteria	Caulobacterales	Brevundimonas
161	Stappia_indica_SDUM124001	0	0	Bacteria	Proteobacteria	Alphaproteobacteria	Rhizobiales	Stappia
162	Thioclava_pacifica_SDUM067002	1	0	Bacteria	Proteobacteria	Alphaproteobacteria	Rhodobacterales	Thioclava
163	Paracoccus_stylophorae_SDUM026014	1	0	Bacteria	Proteobacteria	Alphaproteobacteria	Rhodobacterales	Paracoccus
164	Paracoccus_marcusii_SDUM026007	0	0	Bacteria	Proteobacteria	Alphaproteobacteria	Rhodobacterales	Paracoccus
165	Paracoccus_carotinifaciens_SDUM026012	0	0	Bacteria	Proteobacteria	Alphaproteobacteria	Rhodobacterales	Paracoccus
166	Albirhodobacter_marinus_SDUM084001	1	1	Bacteria	Proteobacteria	Alphaproteobacteria	Rhodobacterales	Albirhodobacter
167	Thioclava_dalianensis_SDUM067001	0	0	Bacteria	Proteobacteria	Alphaproteobacteria	Rhodobacterales	Thioclava
168	Thioclava_indica_SDUM067004	1	0	Bacteria	Proteobacteria	Alphaproteobacteria	Rhodobacterales	Thioclava
169	Dinoroseobacter_shibae_SDUM123001	1	1	Bacteria	Proteobacteria	Alphaproteobacteria	Rhodobacterales	Dinoroseobacter
170	Roseovarius_nanhaiticus_SDUM031006	0	0	Bacteria	Proteobacteria	Alphaproteobacteria	Rhodobacterales	Roseovarius
171	Roseivivax_halotolerans_SDUM066004	1	1	Bacteria	Proteobacteria	Alphaproteobacteria	Rhodobacterales	Roseivivax
172	Loktanella_rosea_SDUM027018	1	1	Bacteria	Proteobacteria	Alphaproteobacteria	Rhodobacterales	Loktanella
173	Sulfitobacter_pontiacus_SDUM005001	1	1	Bacteria	Proteobacteria	Alphaproteobacteria	Rhodobacterales	Sulfitobacter
174	Sulfitobacter_dubius_SDUM005004	0	1	Bacteria	Proteobacteria	Alphaproteobacteria	Rhodobacterales	Sulfitobacter
175	Sulfitobacter_brevis_SDUM005005	0	0	Bacteria	Proteobacteria	Alphaproteobacteria	Rhodobacterales	Sulfitobacter
176	Ruegeria_faecimaris_SDUM007026	1	1	Bacteria	Proteobacteria	Alphaproteobacteria	Rhodobacterales	Ruegeria
177	Thalassobius_mediterraneus_SDUM051003	1	1	Bacteria	Proteobacteria	Alphaproteobacteria	Rhodobacterales	Thalassobius
178	Thalassobius_gelatinovorus_SDUM051004	1	0	Bacteria	Proteobacteria	Alphaproteobacteria	Rhodobacterales	Thalassobius
179	Phaeobacter_caeruleus_SDUM108003	0	0	Bacteria	Proteobacteria	Alphaproteobacteria	Rhodobacterales	Phaeobacter
180	Phaeobacter_daeponensis_SDUM108005	1	0	Bacteria	Proteobacteria	Alphaproteobacteria	Rhodobacterales	Phaeobacter
181	Phaeobacter_inhibens_SDUM108007	0	0	Bacteria	Proteobacteria	Alphaproteobacteria	Rhodobacterales	Phaeobacter
182	Ruegeria_atlantica_SDUM007003	1	1	Bacteria	Proteobacteria	Alphaproteobacteria	Rhodobacterales	Ruegeria
183	Roseovarius_litoreus_SDUM031015	0	0	Bacteria	Proteobacteria	Alphaproteobacteria	Rhodobacterales	Roseovarius
184	Lutimaribacter_saemankumensis_SDUM042005	0	0	Bacteria	Proteobacteria	Alphaproteobacteria	Rhodobacterales	Lutimaribacter
185	Kordiimonas_lacus_SDUM432001	0	0	Bacteria	Proteobacteria	Alphaproteobacteria	Kordiimonadales	Kordiimonas
186	Altererythrobacter_marensis_SDUM130001	1	1	Bacteria	Proteobacteria	Alphaproteobacteria	Sphingomonadales	Altererythrobacter
187	Lutibacterium_anuloederans_SDUM131001	1	1	Bacteria	Proteobacteria	Alphaproteobacteria	Sphingomonadales	Lutibacterium
188	Erythrobacter_odishensis_SDUM008008	1	1	Bacteria	Proteobacteria	Alphaproteobacteria	Sphingomonadales	Erythrobacter
189	Erythrobacter_aquimaris_SDUM008001	1	1	Bacteria	Proteobacteria	Alphaproteobacteria	Sphingomonadales	Erythrobacter
190	Thalassospira_xianhensis_SDUM055001	1	1	Bacteria	Proteobacteria	Alphaproteobacteria	Rhodospirillales	Thalassospira
191	Kangiella_geojedonensis_SDUM034001	1	0	Bacteria	Proteobacteria	Gammaproteobacteria	Oceanospirillales	Kangiella
192	Kangiella_koreensis_SDUM040010	1	0	Bacteria	Proteobacteria	Gammaproteobacteria	Oceanospirillales	Kangiella
193	Halomonas_ventosae_SDUM017066	1	0	Bacteria	Proteobacteria	Gammaproteobacteria	Oceanospirillales	Halomonas
194	Halomonas_nitroreducens_SDUM017180	1	1	Bacteria	Proteobacteria	Gammaproteobacteria	Oceanospirillales	Halomonas
195	Halomonas_smyrnensis_SDUM017121	1	0	Bacteria	Proteobacteria	Gammaproteobacteria	Oceanospirillales	Halomonas
196	Cobetia_marina_SDUM083003	1	0	Bacteria	Proteobacteria	Gammaproteobacteria	Oceanospirillales	Cobetia
197	Halomonas_denitrificans_SDUM017106	1	1	Bacteria	Proteobacteria	Gammaproteobacteria	Oceanospirillales	Halomonas
198	Halomonas_aquamarina_SDUM017009	1	0	Bacteria	Proteobacteria	Gammaproteobacteria	Oceanospirillales	Halomonas
199	Halomonas_venusta_SDUM017023	1	1	Bacteria	Proteobacteria	Gammaproteobacteria	Oceanospirillales	Halomonas
200	Halomonas_sulfidaeris_SDUM017015	1	1	Bacteria	Proteobacteria	Gammaproteobacteria	Oceanospirillales	Halomonas
201	Halomonas_titanicae_SDUM017048	0	0	Bacteria	Proteobacteria	Gammaproteobacteria	Oceanospirillales	Halomonas
202	Halomonas_desiderata_SDUM017086	1	0	Bacteria	Proteobacteria	Gammaproteobacteria	Oceanospirillales	Halomonas
203	Chromohalobacter_salexigens_SDUM029002	0	0	Bacteria	Proteobacteria	Gammaproteobacteria	Oceanospirillales	Chromohalobacter
204	Chromohalobacter_marismortui_SDUM029003	0	0	Bacteria	Proteobacteria	Gammaproteobacteria	Oceanospirillales	Chromohalobacter
205	Halomonas_korlensis_SDUM017190	0	1	Bacteria	Proteobacteria	Gammaproteobacteria	Oceanospirillales	Halomonas
206	Marinobacter_flavimaris_SDUM018001	1	0	Bacteria	Proteobacteria	Gammaproteobacteria	Alteromonadales	Marinobacter
207	Marinobacter_salsuginis_SDUM018162	1	0	Bacteria	Proteobacteria	Gammaproteobacteria	Alteromonadales	Marinobacter
208	Marinobacter_aquaeolei_SDUM018177	1	1	Bacteria	Proteobacteria	Gammaproteobacteria	Alteromonadales	Marinobacter
209	Hahella_chejuensis_SDUM126001	1	1	Bacteria	Proteobacteria	Gammaproteobacteria	Oceanospirillales	Hahella
210	Shewanella_affinis_SDUM011039	1	1	Bacteria	Proteobacteria	Gammaproteobacteria	Alteromonadales	Shewanella
211	Shewanella_waksmanii_SDUM011033	1	1	Bacteria	Proteobacteria	Gammaproteobacteria	Alteromonadales	Shewanella
212	Shewanella_xiamenensis_SDUM011036	1	1	Bacteria	Proteobacteria	Gammaproteobacteria	Alteromonadales	Shewanella
213	Shewanella_putrefaciens_SDUM011038	1	1	Bacteria	Proteobacteria	Gammaproteobacteria	Alteromonadales	Shewanella
214	Shewanella_chilikensis_SDUM011049	1	1	Bacteria	Proteobacteria	Gammaproteobacteria	Alteromonadales	Shewanella
215	Ferrimonas_balearica_SDUM074007	1	0	Bacteria	Proteobacteria	Gammaproteobacteria	Alteromonadales	Ferrimonas
216	Ferrimonas_kyonanensis_SDUM074011	0	1	Bacteria	Proteobacteria	Gammaproteobacteria	Alteromonadales	Ferrimonas
217	Serratia_fonticola_SDUM054003	0	0	Bacteria	Proteobacteria	Gammaproteobacteria	Enterobacteriales	Serratia
218	Serratia_nematodiphila_SDUM054001	0	0	Bacteria	Proteobacteria	Gammaproteobacteria	Enterobacteriales	Serratia
219	Serratia_marcescens_SDUM054004	1	0	Bacteria	Proteobacteria	Gammaproteobacteria	Enterobacteriales	Serratia
220	Raoultella_ornithinolytica_SDUM088011	0	0	Bacteria	Proteobacteria	Gammaproteobacteria	Enterobacteriales	Raoultella
221	Enterobacter_ludwigii_SDUM033002	0	0	Bacteria	Proteobacteria	Gammaproteobacteria	Enterobacteriales	Enterobacter
222	Enterobacter_kobei_SDUM033004	0	0	Bacteria	Proteobacteria	Gammaproteobacteria	Enterobacteriales	Enterobacter
223	Photobacterium_mandapamensis_SDUM012021	1	0	Bacteria	Proteobacteria	Gammaproteobacteria	Vibrionales	Photobacterium
224	Photobacterium_ganghwense_SDUM012029	0	0	Bacteria	Proteobacteria	Gammaproteobacteria	Vibrionales	Photobacterium
225	Vibrio_hollisae_SDUM002167	1	0	Bacteria	Proteobacteria	Gammaproteobacteria	Vibrionales	Vibrio
226	Vibrio_campbellii_SDUM002222	1	1	Bacteria	Proteobacteria	Gammaproteobacteria	Vibrionales	Vibrio
227	Vibrio_owensii_SDUM002129	1	1	Bacteria	Proteobacteria	Gammaproteobacteria	Vibrionales	Vibrio
228	Vibrio_natriegens_SDUM002316	1	1	Bacteria	Proteobacteria	Gammaproteobacteria	Vibrionales	Vibrio
229	Vibrio_zhuhaiensis_SDUM002372	0	0	Bacteria	Proteobacteria	Gammaproteobacteria	Vibrionales	Vibrio
230	Vibrio_ponticus_SDUM002184	0	0	Bacteria	Proteobacteria	Gammaproteobacteria	Vibrionales	Vibrio
231	Vibrio_gigantis_SDUM002157	1	0	Bacteria	Proteobacteria	Gammaproteobacteria	Vibrionales	Vibrio
232	Vibrio_diabolicus_SDUM002315	1	1	Bacteria	Proteobacteria	Gammaproteobacteria	Vibrionales	Vibrio
233	Vibrio_proteolyticus_SDUM002180	1	0	Bacteria	Proteobacteria	Gammaproteobacteria	Vibrionales	Vibrio
234	Vibrio_harveyi_SDUM002246	1	1	Bacteria	Proteobacteria	Gammaproteobacteria	Vibrionales	Vibrio
235	Vibrio_gazogenes_SDUM002253	0	0	Bacteria	Proteobacteria	Gammaproteobacteria	Vibrionales	Vibrio
236	Vibrio_neptunius_SDUM002043	0	0	Bacteria	Proteobacteria	Gammaproteobacteria	Vibrionales	Vibrio
237	Vibrio_tubiashii_SDUM002189	0	0	Bacteria	Proteobacteria	Gammaproteobacteria	Vibrionales	Vibrio
238	Vibrio_brasiliensis_SDUM002022	0	0	Bacteria	Proteobacteria	Gammaproteobacteria	Vibrionales	Vibrio
239	Idiomarina_seosinensis_SDUM110017	1	1	Bacteria	Proteobacteria	Gammaproteobacteria	Alteromonadales	Idiomarina
240	Idiomarina_zobellii_SDUM110009	1	0	Bacteria	Proteobacteria	Gammaproteobacteria	Alteromonadales	Idiomarina
241	Idiomarina_piscisalsi_SDUM110012	1	0	Bacteria	Proteobacteria	Gammaproteobacteria	Alteromonadales	Idiomarina
242	Idiomarina_homiensis_SDUM110035	1	1	Bacteria	Proteobacteria	Gammaproteobacteria	Alteromonadales	Idiomarina
243	Pseudidiomarina_donghaiensis_SDUM048004	1	1	Bacteria	Proteobacteria	Gammaproteobacteria	Alteromonadales	Pseudidiomarina
244	Idiomarina_tainanensis_SDUM110034	1	1	Bacteria	Proteobacteria	Gammaproteobacteria	Alteromonadales	Idiomarina
245	Agarivorans_albus_SDUM050007	1	1	Bacteria	Proteobacteria	Gammaproteobacteria	Alteromonadales	Agarivorans
246	Glaciecola_agarilytica_SDUM071010	1	0	Bacteria	Proteobacteria	Gammaproteobacteria	Alteromonadales	Glaciecola
247	Psychrosphaera_haliotis_SDUM136001	1	0	Bacteria	Proteobacteria	Gammaproteobacteria	Alteromonadales	Psychrosphaera
248	Pseudoalteromonas_shioyasakiensis_SDUM001022	1	1	Bacteria	Proteobacteria	Gammaproteobacteria	Alteromonadales	Pseudoalteromonas
249	Pseudoalteromonas_flavipulchra_SDUM001086	0	1	Bacteria	Proteobacteria	Gammaproteobacteria	Alteromonadales	Pseudoalteromonas
250	Pseudoalteromonas_piscicida_SDUM001084	0	0	Bacteria	Proteobacteria	Gammaproteobacteria	Alteromonadales	Pseudoalteromonas
251	Pseudoalteromonas_prydzensis_SDUM001080	0	0	Bacteria	Proteobacteria	Gammaproteobacteria	Alteromonadales	Pseudoalteromonas
252	Pseudoalteromonas_atlantica_SDUM001043	0	0	Bacteria	Proteobacteria	Gammaproteobacteria	Alteromonadales	Pseudoalteromonas
253	Pseudoalteromonas_aliena_SDUM001030	0	0	Bacteria	Proteobacteria	Gammaproteobacteria	Alteromonadales	Pseudoalteromonas
254	Pseudoalteromonas_paragorgicola_SDUM001082	1	0	Bacteria	Proteobacteria	Gammaproteobacteria	Alteromonadales	Pseudoalteromonas
255	Pseudoalteromonas_arctica_SDUM001065	1	1	Bacteria	Proteobacteria	Gammaproteobacteria	Alteromonadales	Pseudoalteromonas
256	Pseudoalteromonas_elyakovii_SDUM001006	0	0	Bacteria	Proteobacteria	Gammaproteobacteria	Alteromonadales	Pseudoalteromonas
257	Pseudoalteromonas_agarovorans_SDUM001010	1	0	Bacteria	Proteobacteria	Gammaproteobacteria	Alteromonadales	Pseudoalteromonas
258	Pseudoalteromonas_undina_SDUM001083	1	0	Bacteria	Proteobacteria	Gammaproteobacteria	Alteromonadales	Pseudoalteromonas
259	Marinagarivorans_algicola_SDUM127002	1	1	Bacteria	Proteobacteria	Gammaproteobacteria	Cellvibrionales	Marinagarivorans
260	Marinomonas_communis_SDUM089003	1	1	Bacteria	Proteobacteria	Gammaproteobacteria	Oceanospirillales	Marinomonas
261	Marinomonas_pontica_SDUM089004	1	1	Bacteria	Proteobacteria	Gammaproteobacteria	Oceanospirillales	Marinomonas
262	Marinobacterium_sediminicola_SDUM032095	1	1	Bacteria	Proteobacteria	Gammaproteobacteria	Oceanospirillales	Marinobacterium
263	Marinobacterium_stanieri_SDUM032017	0	1	Bacteria	Proteobacteria	Gammaproteobacteria	Oceanospirillales	Marinobacterium
264	Endozoicomonas_atrinae_SDUM082001	0	0	Bacteria	Proteobacteria	Gammaproteobacteria	Oceanospirillales	Endozoicomonas
265	Microbulbifer_maritimus_SDUM041025	0	0	Bacteria	Proteobacteria	Gammaproteobacteria	Cellvibrionales	Microbulbifer
266	Pseudomonas_pachastrellae_SDUM019014	1	0	Bacteria	Proteobacteria	Gammaproteobacteria	Pseudomonadales	Pseudomonas
267	Pseudomonas_fluorescens_SDUM019005	1	0	Bacteria	Proteobacteria	Gammaproteobacteria	Pseudomonadales	Pseudomonas
268	Pseudomonas_aeruginosa_SDUM019092	0	0	Bacteria	Proteobacteria	Gammaproteobacteria	Pseudomonadales	Pseudomonas
269	Pseudomonas_alcaligenes_SDUM019026	1	1	Bacteria	Proteobacteria	Gammaproteobacteria	Pseudomonadales	Pseudomonas
270	Pseudomonas_mendocina_SDUM019009	1	1	Bacteria	Proteobacteria	Gammaproteobacteria	Pseudomonadales	Pseudomonas
271	Pseudomonas_caeni_SDUM019040	1	1	Bacteria	Proteobacteria	Gammaproteobacteria	Pseudomonadales	Pseudomonas
272	Pseudomonas_anguilliseptica_SDUM019095	1	0	Bacteria	Proteobacteria	Gammaproteobacteria	Pseudomonadales	Pseudomonas
273	Psychrobacter_aestuarii_SDUM010041	1	0	Bacteria	Proteobacteria	Gammaproteobacteria	Pseudomonadales	Psychrobacter
274	Psychrobacter_aquaticus_SDUM010030	1	0	Bacteria	Proteobacteria	Gammaproteobacteria	Pseudomonadales	Psychrobacter
275	Psychrobacter_alimentarius_SDUM010037	0	0	Bacteria	Proteobacteria	Gammaproteobacteria	Pseudomonadales	Psychrobacter
276	Psychrobacter_celer_SDUM010016	1	0	Bacteria	Proteobacteria	Gammaproteobacteria	Pseudomonadales	Psychrobacter
277	Acinetobacter_johnsonii_SDUM004009	1	1	Bacteria	Proteobacteria	Gammaproteobacteria	Pseudomonadales	Acinetobacter
278	Alcaligenes_faecalis_SDUM095001	1	0	Bacteria	Proteobacteria	Gammaproteobacteria	Betaproteobacteriales	Alcaligenes
279	Lysobacter_mobilis_SDUM133003	0	0	Bacteria	Proteobacteria	Gammaproteobacteria	Xanthomonadales	Lysobacter
280	Pseudomonas_geniculata_SDUM019039	1	1	Bacteria	Proteobacteria	Gammaproteobacteria	Pseudomonadales	Pseudomonas
281	Lysobacter_spongiicola_SDUM133001	1	0	Bacteria	Proteobacteria	Gammaproteobacteria	Xanthomonadales	Lysobacter
