# Supplementary material for: Bradymonabacteria, a novel bacterial predator group with versatile survival strategies in saline environments
Source: Microbiome. 2020 Aug 31;8:126. doi: 10.1186/s40168-020-00902-0 (PMC7460792; doi:10.1186/s40168-020-00902-0)
Supplement: Supplementary file 4 — Additional file 3: Table S2. Detailed genes information for figure 3. [file 40168_2020_902_MOESM3_ESM.xlsx]

## Sheet: Sheet1
Table S2. Detailed genes information for figure 3
	gene ecoding	FA350	B210	YN101	V1718	TMQ1	TMQ2	TMQ3	TMQ4	SEH01	bin_CSSed10_215	bin_CSSed11_191	bin_T3Sed10_190	bin_T3Sed10_204
Glycolysis	Glucokinase/hexokinase (glk/hk)	1	1	1	1	1	1	1	1	1	1	1	1	1
Glycolysis	Phosphomannomutase/phosphoglucomutase (pmm/pgm)	1	1	1	1	1	1	1	1	1	1	1	1	1
Glycolysis	glucose-6-phosphate isomerase (pgi)	1	1	1	1	1	1	1	1	1	1	1	1	1
Glycolysis	6-phosphofructokinase (pfk)	2	1	1	1	1	1	1	1	1	1	1	1	1
Glycolysis	Fructose-1,6-bisphosphatase class 2 (fbp)	1	1	1	1	1	1	1	1	1	1	1	1	1
Glycolysis	Fructose-bisphosphate aldolase class 1 (fbaB)	1	1	1	1	1	1	1	1	1	1	1	1	1
Glycolysis	Glyceraldehyde-3-phosphate dehydrogenase (gapA)	1	1	1	1	1	1	1	1	1	1	1	1	1
Glycolysis	Phosphoglycerate kinase (pgk)	1	1	1	1	1	1	1	1	1	1	1	1	1
Glycolysis	Phosphopyruvate hydratase (eno)	1	1	1	1	1	1	1	1	1	1	1	1	1
Glycolysis	Pyruvate kinase (pk)	1	1	1	1	1	1	1	1	1	1	1	1	1
TCA Cycle	pyruvate dehydrogenase (pdh)	1	1	1	1	1	1	1	1	1	1	1	1	1
TCA Cycle	Citrate synthase (gltA)	1	1	1	1	1	1	1	1	1	1	1	1	1
TCA Cycle	Aconitase (acnA)	1	1	1	1	1	1	1	1	1	1	1	1	1
TCA Cycle	Isocitrate dehydrogenase (icd)	1	1	1	1	1	1	1	1	1	1	1	1	1
TCA Cycle	α-Ketoglutarate dehydrogenase (sucA)	1	1	1	1	1	1	1	1	1	1	1	1	1
TCA Cycle	Succinyl-CoA synthetase (sucC/D)	1	1	1	1	1	1	1	1	1	1	1	1	1
TCA Cycle	Succinate dehydrogenase (sdh)	1	1	1	1	1	1	1	1	1	1	1	1	1
TCA Cycle	Fumarase (fumC)	1	1	1	1	1	1	1	1	1	1	1	1	1
TCA Cycle	Malate dehydrogenase (mdh)	1	1	1	1	1	1	1	1	1	1	1	1	1
Pentose Phosphate Pathway	glucose-6-phosphate dehydrogenase (g6pd)	1	0	0	0	0	0	0	0	0	0	1	0	0
Pentose Phosphate Pathway	phosphogluconolactonase (pgl)	1	0	0	0	0	0	0	0	0	0	0	0	0
Pentose Phosphate Pathway	6-phosphogluconate dehydrogenase (gnd)	1	0	1	0	0	0	0	0	0	0	1	0	0
Pentose Phosphate Pathway	Ribose-5-phosphate isomerase (rpiB)	1	1	1	1	1	1	1	1	1	1	1	1	1
Pentose Phosphate Pathway	Ribose-phosphate pyrophosphokinase (PRPS)	1	1	1	1	1	1	1	1	1	1	1	1	1
Pentose Phosphate Pathway	ribulose-phosphate 3-epimerase (rpe)	1	1	1	1	1	1	1	1	1	1	1	1	1
Pentose Phosphate Pathway	transketolase (tktA/B)	1	1	1	1	1	1	1	1	1	1	1	1	1
De Novo Purine Biosynthesis	Amidophosphoribosyltransferase (purF)	0	0	0	0	0	0	0	0	0	1	1	1	1
De Novo Purine Biosynthesis	Phosphoribosylaminoimidazole carboxylase catalytic subunit (purE)	0	0	0	0	0	0	0	0	0	0	0	0	0
De Novo Purine Biosynthesis	Amidophosphoribosyltransferase (purO)	0	0	0	0	0	0	0	0	0	1	1	1	1
De Novo Pyrimidine Synthesis	Orotate phosphoribosyltransferase (pyrE)	0	1	0	0	0	0	0	0	0	0	1	0	1
De Novo Pyrimidine Synthesis	Orotidine 5'-phosphate decarboxylase (pyrF)	0	1	0	0	0	0	0	0	0	0	1	0	1
Type II Facty Acid Biosynthesis	Acetyl-coenzyme A (AccA)	1	1	1	1	1	1	1	1	1	1	1	1	1
Type II Facty Acid Biosynthesis	Malonyl CoA-acyl carrier protein transacylase (FabD)	1	1	1	1	1	1	1	1	1	1	1	1	1
Type II Facty Acid Biosynthesis	3-oxoacyl-[acyl-carrier-protein] synthase, KASIII (FabH)	0	1	1	1	1	1	1	1	1	1	1	1	1
Type II Facty Acid Biosynthesis	3-oxoacyl-[acyl-carrier protein] reductase (FabG)	0	1	1	1	1	1	1	1	1	1	1	1	1
Type II Facty Acid Biosynthesis	3-hydroxyacyl-[acyl-carrier-protein] dehydratase (FabZ)	0	1	0	0	1	1	1	1	0	0	1	0	1
Type II Facty Acid Biosynthesis	Enoyl-[acyl-carrier-protein] reductase (FabL)	0	1	0	0	1	1	1	1	0	0	0	0	0
Type II Facty Acid Biosynthesis	3-oxoacyl-[acyl-carrier-protein] synthase, KASII (FabF)	0	0	0	0	0	0	0	0	0	0	0	1	0
Amino-acid synthesis	D-3-phosphoglycerate dehydrogenase (SerA)	1	1	1	1	1	1	1	1	1	1	1	1	1
Amino-acid synthesis	phosphoserine aminotransferase (SerC)	0	0	0	0	0	0	0	0	0	0	0	0	0
Amino-acid synthesis	phosphoserine phosphatase (SerB)	0	0	0	0	0	0	0	0	0	0	0	0	0
Amino-acid synthesis	glycine hydroxymethyltransferase (glyA)	1	1	1	1	1	1	1	1	1	1	1	1	1
Amino-acid synthesis	cysteine synthase (cysK)	1	1	1	1	1	1	1	1	1	1	1	1	1
Amino-acid synthesis	cysteine-S-conjugate beta-lyase (metC)	0	0	0	0	0	0	0	0	1	0	0	0	0
Amino-acid synthesis	acetolactate synthase (ilvB)	0	0	0	0	0	0	0	0	0	0	0	0	0
Amino-acid synthesis	ketol-acid reductoisomerase (ilvC)	0	0	0	0	0	0	0	0	0	0	0	0	0
Amino-acid synthesis	dihydroxy-acid dehydratase (ilvD)	0	0	0	0	0	0	0	0	0	0	0	0	0
Amino-acid synthesis	3-isopropylmalate dehydrogenase (ieuB)	0	0	0	0	0	0	0	0	0	0	0	0	0
Amino-acid synthesis	aspartate aminotransferase	1	1	1	1	1	1	1	1	1	1	1	1	1
Amino-acid synthesis	aspartate--ammonia ligase (asnA)	1	1	1	1	1	1	1	1	1	1	1	1	1
Amino-acid synthesis	diaminopimelate decarboxylase (lysA)	1	1	1	1	1	1	1	1	1	1	1	1	1
Amino-acid synthesis	pyrroline-5-carboxylate reductase (proC)	1	1	1	1	1	1	1	1	1	1	1	1	1
Amino-acid synthesis	succinyl-diaminopimelate desuccinylase (dapE)	1	0	1	1	1	1	1	1	1	1	1	1	1
Amino-acid synthesis	glutamine synthetase (glnA)	1	1	1	1	1	1	1	1	1	1	1	1	1
Amino-acid synthesis	alanine dehydrogenase (ald)	1	1	1	1	1	1	1	1	1	1	1	1	1
Amino-acid synthesis	homoserine dehydrogenase (hom)	1	0	0	0	0	0	0	0	1	0	0	0	0
Amino-acid synthesis	chorismate mutase	0	0	0	0	0	0	0	0	0	0	0	0	0
Amino-acid synthesis	anthranilate phosphoribosyltransferase (trpD)	0	0	0	0	0	0	0	0	0	0	0	0	0
Amino-acid synthesis	aromatic-amino-acid transaminase (tyrB)	0	0	0	0	0	0	0	0	0	0	0	0	0
Amino-acid synthesis	histidinol dehydrogenase (hisD)	0	0	0	0	0	0	0	0	0	0	0	0	0
Biotin Biosynthesis	Adenosylmethionine-8-amino-7-oxononanoate aminotransferase (BioA)	0	1	1	1	0	0	0	0	0	0	0	0	0
Biotin Biosynthesis	Dethiobiotin synthetase (BioD)	0	0	1	1	0	0	0	0	0	0	0	0	0
Biotin Biosynthesis	Biotin synthase (BioB)	0	0	1	1	0	0	0	0	0	0	0	0	0
Pyridoxin (Vitamin B6)	Erythronate-4-phosphate dehydrogenase (pdxB)	0	0	0	0	0	0	0	0	0	0	0	0	0
Pyridoxin (Vitamin B6)	Phosphoserine aminotransferase (pdxF)	0	1	0	0	0	0	0	0	0	1	0	0	0
Thiamin biosynthesis	Thiamin biosynthesis protein (ThiC)	0	0	0	0	0	0	0	0	0	0	0	0	0
Thiamin biosynthesis	Thiazole biosynthetic enzyme (Thi4)	0	0	0	0	0	0	0	0	0	0	0	0	0
Thiamin biosynthesis	thiazole tautomerase (tenI)	0	0	0	0	0	0	0	0	0	0	0	0	0
Coenzyme B12 biosynthesis	Cobalamin synthase	0	0	0	0	0	0	0	0	0	0	0	0	0
Coenzyme B12 biosynthesis	other genes in the pathway	0	0	0	0	0	0	0	0	0	0	0	0	0
Polyhydroxybutyrate synthesis	Enoyl-CoA hydratase	1	1	1	1	1	1	1	2	1	2	0	1	1
Polyhydroxybutyrate synthesis	3-hydroxybutyryl-CoA epimerase	1	2	1	1	2	2	2	2	2	0	1	0	2
Polyhydroxybutyrate synthesis	Polyhydroxyalkanoic acid synthase	1	1	1	1	0	0	0	0	0	0	1	0	1
Polyphosphate	Exopolyphosphatase	0	1	0	1	1	1	1	1	1	1	1	0	1
Polyphosphate	Polyphosphate kinase	0	1	0	1	1	1	1	1	1	1	1	0	1
Stringent Response, (p)ppGpp metabolism	GTP pyrophosphokinase	1	1	1	1	1	1	1	1	1	1	1	1	1
Hydrocarbon syntheis	3-oxoacyl-[ACP] synthase III	0	1	0	1	1	1	1	1	1	0	1	0	1
Hydrocarbon syntheis	Haloalkane dehalogenase-like protein	0	1	0	1	1	1	1	1	1	0	1	0	1
Hydrocarbon syntheis	AMP-dependent synthetase/ligase	0	1	0	1	1	1	1	1	1	0	1	0	1
Hydrocarbon syntheis	NAD(P)H steroid dehydrogenase-like protein in alkane synthesis cluster	0	1	0	1	1	1	1	1	1	0	1	0	1
