# Supplementary material for: Bradymonabacteria, a novel bacterial predator group with versatile survival strategies in saline environments
Source: Microbiome. 2020 Aug 31;8:126. doi: 10.1186/s40168-020-00902-0 (PMC7460792; doi:10.1186/s40168-020-00902-0)
Supplement: Supplementary file 6 — Additional file 5: Table S4. Detailed key genes expression changed during predation. [file 40168_2020_902_MOESM5_ESM.xls]

## Sheet: Table_Fig_S6
Table S4. Detailed key genes expression changed during predation
Gene_id_Description	F_a_68NvsF_a_0	F_a_68NvsF_68	F_a_120vsF_a_0	F_a_120vsF_120	F_a_68NvsF_a_120
DN745_01900_YscQ/HrcQ family type III secretion apparatus protein	2.9794	3.2816	0.86378	1.5555	2.1454
DN745_10315_EscV/YscV/HrcV family type III secretion system export apparatus protein	2.1106	2.0392	1.0152	1.5106	1.1215
DN745_17280_EscR/YscR/HrcR family type III secretion system export apparatus protein	1.9882	1.0313	1.358	1.3736	0.65309
DN745_03325_EscN/YscN/HrcN family type III secretion system ATPase	-0.78263	0.99788	-0.91694	1.4438	0.15825
DN745_00480_type II secretion system protein GspF	0.22633	-0.13488	2.0937	1.5893	-1.8529
DN745_17255_type IV pili twitching motility protein PilT	2.4662	1.9044	1.9151	1.176	0.58055
DN745_17285_flagellar biosynthetic protein FliQ	2	-1.3531	0.1	2.9934	-3.5781
DN745_13020_peptidase	-0.48754	0.20848	0.76095	1.0533	-1.2309
DN745_12845_endonuclease III	0.64494	1.3047	0.065848	0.52288	0.60293
DN745_03865_coated vesicle membrane related	2.7471	2.3949	0.92964	0.60445	1.8457
DN745_02930_glycosyltransferase family 2 protein	0.36668	1.3455	-0.65296	1.4464	1.0362
DN745_07125_ompA	1.3685	3.0239	2.3385	1.6708	1.8457
DN745_05860_alkene reductase	-0.36814	0.60763	0.13019	2.3162	-0.496
DN745_09685_hypothetical protein	-0.69684	-0.58831	0.23136	1.1105	-0.91626
DN745_12545_protease	-1.2052	-0.2761	-0.53233	1.9466	-0.67191
DN745_05320_6-phosphogluconolactonase	2.3019	2.6647	-0.24596	-0.17627	2.5802
DN745_07825_efflux RND transporter periplasmic adaptor subunit	1.9397	2.0422	0.55117	1.0017	1.4128
DN745_12500_wax ester/triacylglycerol synthase family O-acyltransferase	0.71546	1.0322	-1.6102	-1.207	2.3465
DN745_16400_NnrS family protein	-3.8676	2.0531	-4.5743	1.5653	0.73291
DN745_16270_ABC transporter ATP-binding protein	2.1785	1.2187	1.7465	1.2295	0.45297
DN745_12945_methylase	2.741	1.5802	2.2906	1.2241	0.47966
DN745_10865_ATP-dependent protease	3.1515	2.5354	0.82691	0.66333	2.3575
DN745_16670_RNA polymerase subunit sigma-70	0.23836	1.4501	-1.2888	1.479	1.5436
DN745_12205_nitrite reductase	-1.2254	1.2253	-2.8067	0.036539	1.6036
DN745_00535_fatty acid oxidation complex subunit alpha FadJ	-0.59356	-0.22137	0.31852	2.0092	-0.91086
DN745_01250_anaerobic sulfatase maturase	0.3765	0.86086	0.0026656	1.2755	0.38042
DN745_02610_dihydrolipoyl dehydrogenase	-0.13962	-0.17792	0.64909	1.6989	-0.78938
DN745_03460_3-oxoacyl-ACP reductase	-0.84186	0.12221	0.7604	1.2685	-1.5904
DN745_09605_aminodeoxychorismate synthase component I	1.1533	0.60273	0.69249	1.4098	0.48634
DN745_16395_nitrite reductase%2C copper-containing	-5.9507	2.2016	-6.2057	1.8152	0.27944
DN745_05305_ribose-5-phosphate isomerase	1.468	2.5735	-0.86621	1.3319	2.3638
DN745_01000_elongation factor Tu	-0.69926	-1.3117	0.14688	-1.0058	-0.83022
DN745_00525_lactoylglutathione lyase	-2.1775	-1.16	-1.2061	0.35764	-0.95873
DN745_01030_50S ribosomal protein L22	0.53361	-1.2282	1.3647	-1.1734	-0.81295
DN745_01095_50S ribosomal protein L30	0.66978	-2.4275	2.3724	-1.2858	-1.6781
DN745_01670_Fe-S cluster assembly protein SufD	-1.2303	-1.3127	-1.3431	-1.1044	0.11693
DN745_02480_LPS biosynthesis protein	-1.012	-1.0769	0.11659	0.74832	-1.1206
DN745_02180_serine hydrolase	-2.2207	-2.8794	-2.1009	-2.947	-0.10136
DN745_07890_F0F1 ATP synthase subunit C	-0.14057	-1.4657	0.13327	-1.7789	-0.25838
DN745_11135_serine protease	-1.9839	-3.2363	-0.43636	-1.6278	-1.5287
DN745_10360_twin-arginine translocase TatA/TatE family subunit	-2.3647	-1.3001	-1.8856	-1.413	-0.46299
DN745_12800_lipoyl synthase	-3.252	-2.1368	-1.7844	-0.45519	-1.4534
DN745_15880_ferredoxin	-0.96199	-1.7848	-0.93796	1.1755	0.0021347
DN745_17525_histidine phosphatase family protein	-0.59278	-1.2304	0.098316	-1.0331	-0.67169
DN745_18265_thiamine biosynthesis protein ThiS	-1.0697	-2.0303	0.033745	-1.6199	-1.0689
DN745_09040_NADH-quinone oxidoreductase subunit A	-2.4342	-1.9882	-0.073947	0.16027	-2.347
DN745_16345_purine-nucleoside phosphorylase	-1.9145	-1.392	-0.94848	-0.63218	-0.95463
DN745_01035_30S ribosomal protein S3	-0.31746	-1.0449	0.52783	-0.73172	-0.83113
DN745_03415_ubiquinone biosynthesis protein UbiE	0.35376	-0.77705	0.29642	-1.5142	0.078924
DN745_03420_3-deoxy-7-phosphoheptulonate synthase	0.76249	-0.19173	0.26915	-1.2286	0.51664
DN745_07015_riboflavin synthase	-0.57393	-0.56792	-0.92299	-1.0159	0.36372
DN745_07900_ATP synthase subunit I	-1.1176	-1.7283	-0.63546	-1.9595	-0.45835
DN745_11555_pyridoxamine 5'-phosphate oxidase	-0.97851	0.16934	-2.5602	-1.3665	1.6042
DN745_13520_kynureninase	0.31034	0.30044	-0.84911	-1.1433	1.1851
DN745_15005_F0F1 ATP synthase subunit C	0.8626	0.054279	0.34112	-1.2929	0.5405
DN745_17575_cysteine synthase A	0.27212	0.16323	-1.05	-1.3518	1.3417
DN745_18275_thiamine phosphate synthase	-0.69206	0.096825	-1.6425	-1.3404	0.97252
