# Supplementary material for: Bradymonabacteria, a novel bacterial predator group with versatile survival strategies in saline environments
Source: Microbiome. 2020 Aug 31;8:126. doi: 10.1186/s40168-020-00902-0 (PMC7460792; doi:10.1186/s40168-020-00902-0)
Supplement: Supplementary file 7 — Additional file 6: Table S5. Detailed information of 16S rRNA genes amplicon samples used in this study. [file 40168_2020_902_MOESM6_ESM.xls]

## Sheet: Sheet1
Table S5. Detailed information of 16S rRNA genes amplicon samples used in this study
Samples	BioProject	SRA_Study	OTUhits	OTUs	percentOTUs	Readshit	Reads	percentReads	EnvirTypes	ace	chao1	shannon	simpson	goods_coverage	observed_otus	Lat	Long
DRR027530	PRJDB3367	DRP002427	2	81	0.02469	45	9884	0.00455	SW	653.54	681.829	5.85797	0.945979	0.983526	500	35.16	139.61
DRR027533	PRJDB3367	DRP002427	1	120	0.00833	18	9728	0.00185	SW	430.721	446.36	6.68012	0.973767	0.992188	379	35.16	139.61
DRR028683	PRJDB3419	DRP002509	1	130	0.00769	18	10215	0.00176	SW	1134.35	1261.11	6.49351	0.965883	0.970907	665	28.88	122.12
DRR028690	PRJDB3419	DRP002509	2	136	0.01471	20	10214	0.00196	SW	1178.89	1168.62	6.46961	0.95721	0.970123	706	28.85	122.22
DRR028692	PRJDB3419	DRP002509	0	147	0	0	10209	0	SW	2065.75	2114.23	6.4415	0.942836	0.947934	975	28.9	122.25
DRR028695	PRJDB3419	DRP002509	1	164	0.0061	9	10229	0.00088	SW	1688.26	1704.87	6.85227	0.957884	0.956165	924	28.89	122.29
DRR028723	PRJDB3419	DRP002509	0	215	0	0	10168	0	SW	3558.28	3311.17	7.50181	0.964995	0.906625	1660	30.57	122.25
DRR028737	PRJDB3419	DRP002509	0	222	0	0	10202	0	SW	3177.45	2972.9	8.03028	0.983088	0.917155	1574	30.13	122.67
DRR028749	PRJDB3419	DRP002509	0	154	0	0	10177	0	SW	2556.33	2770.69	6.83466	0.956481	0.936592	1121	30.81	122.5
DRR057927	PRJDB3913	DRP003064	1	364	0.00275	20	9678	0.00207	SW	1185.41	1251.32	9.21729	0.99695	0.981425	1085	65.4451	23.2985
DRR057928	PRJDB3913	DRP003064	2	363	0.00551	23	9576	0.0024	SW	1196.39	1254.68	9.2596	0.997082	0.981579	1099	65.4451	23.2985
DRR057929	PRJDB3913	DRP003064	1	328	0.00305	16	9519	0.00168	SW	1228.87	1299.63	9.26415	0.997016	0.980058	1123	65.4451	23.2985
DRR057934	PRJDB3913	DRP003064	0	323	0	0	9801	0	SW	921.516	988.447	8.50945	0.994155	0.984722	832	65.4451	23.2985
DRR060143	PRJDB4762	DRP003373	0	416	0	0	10085	0	MS	6298.94	5812.72	10.0642	0.996748	0.832044	2985	29.11	121.64
DRR060150	PRJDB4762	DRP003373	1	298	0.00336	11	10114	0.00109	MS	6720	6263.35	10.0827	0.996205	0.821701	3100	29.35	122.25
DRR060159	PRJDB4762	DRP003373	0	390	0	0	10024	0	MS	5832.36	5358.96	9.85446	0.996563	0.840594	2700	28.88	122.25
DRR060165	PRJDB4762	DRP003373	0	541	0	0	10119	0	MS	6450.23	6078.04	10.3185	0.99793	0.822495	3050	30.2	122.5
DRR060166	PRJDB4762	DRP003373	0	500	0	0	9772	0	MS	6367.32	5776.44	10.1413	0.997338	0.826501	2953	30.13	122.66
DRR060169	PRJDB4762	DRP003373	0	584	0	0	10072	0	MS	6400.86	6294	10.2632	0.997465	0.826138	3083	29.9	122.49
DRR065508	PRJDB4942	DRP004313	0	517	0	0	10018	0	MS	5630.11	5365.11	9.94781	0.996654	0.847809	2763	29.34	122.02
DRR065509	PRJDB4942	DRP004313	2	485	0.00412	11	10084	0.00109	MS	6222.72	5882.2	10.0798	0.997031	0.834248	2932	29.33	122.06
DRR065513	PRJDB4942	DRP004313	1	561	0.00178	9	10058	0.00089	MS	5975.78	5646.46	10.1605	0.997366	0.835673	2979	29.26	122.24
DRR065514	PRJDB4942	DRP004313	0	570	0	0	10079	0	MS	5864.98	5701.8	10.1733	0.997423	0.837362	2964	29.34	122.03
DRR065515	PRJDB4942	DRP004313	0	537	0	0	10121	0	MS	5446.71	5042.5	10.0291	0.997267	0.853082	2767	29.33	122.07
DRR065526	PRJDB4942	DRP004313	0	547	0	0	10143	0	MS	5983.75	5670.38	10.3791	0.998151	0.837032	3030	29.34	122.05
DRR065529	PRJDB4942	DRP004313	1	455	0.0022	11	10109	0.00109	MS	5878.54	5722.36	9.99642	0.996918	0.84266	2820	29.34	122.06
DRR065533	PRJDB4942	DRP004313	1	467	0.00214	11	10136	0.00109	MS	5648.57	5556.93	9.87771	0.996669	0.846875	2741	29.33	122.1
DRR065543	PRJDB4942	DRP004313	0	528	0	0	9948	0	MS	6784.14	6277.63	10.4651	0.998065	0.812407	3300	29.33	122.06
DRR065546	PRJDB4942	DRP004313	2	580	0.00345	9	10133	0.00089	MS	5784.76	5469.49	10.2392	0.997597	0.841442	2978	29.33	122.07
DRR065547	PRJDB4942	DRP004313	0	542	0	0	10098	0	MS	6095.57	5960.68	10.3087	0.997652	0.832192	3075	29.26	122.24
DRR065548	PRJDB4942	DRP004313	1	567	0.00176	4	10067	0.0004	MS	6595.08	6209.88	10.4343	0.99787	0.81936	3246	29.34	122.03
DRR065555	PRJDB4942	DRP004313	1	547	0.00183	13	10060	0.00129	MS	6048.43	5724.27	10.2414	0.997399	0.833415	3054	29.33	122.08
DRR065556	PRJDB4942	DRP004313	0	524	0	0	9986	0	MS	6346.66	5816.12	10.164	0.997254	0.830135	3030	29.26	122.25
DRR065560	PRJDB4942	DRP004313	1	563	0.00178	5	10066	0.0005	MS	5726.38	5461.53	10.1893	0.99735	0.839789	2989	29.34	122.05
DRR065564	PRJDB4942	DRP004313	0	490	0	0	10114	0	MS	6309.09	5872.54	10.1317	0.996995	0.828546	3067	29.33	122.1
DRR065566	PRJDB4942	DRP004313	1	439	0.00228	7	10068	0.0007	MS	6330.17	5889.45	10.179	0.997295	0.828937	3068	29.34	122.06
DRR065567	PRJDB4942	DRP004313	2	457	0.00438	26	10080	0.00258	MS	6356.28	5988.18	10.0541	0.996871	0.829664	2991	29.33	122.1
DRR065568	PRJDB4942	DRP004313	1	483	0.00207	12	10129	0.00118	MS	6124.94	5791.57	10.2419	0.997553	0.832976	3050	29.26	122.27
DRR065569	PRJDB4942	DRP004313	2	468	0.00427	43	10077	0.00427	MS	6393.2	5990.26	10.1417	0.997545	0.830339	2964	29.34	122.07
DRR075441	PRJDB5229	DRP003833	2	155	0.0129	58	9972	0.00582	SW	572.712	603.557	7.09902	0.981816	0.988351	447	23	-180
DRR089775	PRJDB5615	DRP004112	0	27	0	0	9982	0	SW	365.037	345.45	4.85384	0.921047	0.988587	234	46.92	160
DRR089777	PRJDB5615	DRP004112	0	33	0	0	9956	0	SW	353.997	385.286	5.14803	0.944435	0.988414	229	46.92	160
ERR1103000	PRJEB11493	ERP012887	0	61	0	0	10116	0	SW	376.456	385.409	6.09073	0.97315	0.992093	286	-45.0943	-58.1635
ERR1103029	PRJEB11493	ERP012887	0	74	0	0	10033	0	SW	529.807	555.176	6.71123	0.977398	0.988802	408	-24.7537	-38.0183
ERR1103102	PRJEB11493	ERP012887	0	61	0	0	10045	0	SW	596.586	657.543	6.84144	0.982669	0.986748	446	35.2387	-12.8973
ERR1103123	PRJEB11493	ERP012887	0	80	0	0	10010	0	SW	605.427	629.226	6.74641	0.979636	0.986592	426	-51.0557	-66.4633
ERR1103129	PRJEB11493	ERP012887	0	64	0	0	9976	0	SW	519.581	535.008	6.549	0.976603	0.9891	402	-45.0943	-58.1635
ERR1103145	PRJEB11493	ERP012887	0	56	0	0	9973	0	SW	516.718	565.51	5.97424	0.933947	0.989057	405	-30.9992	-38.9948
ERR1103177	PRJEB11493	ERP012887	0	69	0	0	10081	0	SW	669.725	726.082	7.10576	0.985371	0.985152	493	-11.8977	-29.7515
ERR1103192	PRJEB11493	ERP012887	0	37	0	0	9739	0	SW	590.595	607.3	6.09708	0.956233	0.9867	437	6.059	-23.4817
ERR1103247	PRJEB11493	ERP012887	0	64	0	0	9832	0	SW	764.481	805.361	6.95138	0.983951	0.981534	525	-51.0557	-66.4633
ERR1103250	PRJEB11493	ERP012887	0	40	0	0	9954	0	SW	528.815	590.88	5.75804	0.941739	0.987771	399	-47.9412	-61.9227
ERR1103251	PRJEB11493	ERP012887	1	63	0.01587	32	9798	0.00327	SW	649.951	715.75	6.92672	0.981502	0.985476	490	-47.9412	-61.9227
ERR1103252	PRJEB11493	ERP012887	0	65	0	0	9920	0	SW	701.478	710.75	7.20473	0.984723	0.985253	562	-47.9412	-61.9227
ERR1103262	PRJEB11493	ERP012887	1	61	0.01639	104	9860	0.01055	SW	837.034	885.8	8.01948	0.991806	0.983918	709	-39.7982	-50.577
ERR1103267	PRJEB11493	ERP012887	0	76	0	0	9841	0	SW	639.963	690.536	7.63383	0.991009	0.987855	539	-34.2385	-42.965
ERR1103270	PRJEB11493	ERP012887	0	51	0	0	9777	0	SW	597.991	708.89	6.59119	0.964766	0.98675	466	-30.9992	-38.9948
ERR1103274	PRJEB11493	ERP012887	0	44	0	0	9924	0	SW	688.382	771.148	6.51238	0.966185	0.984037	499	-25.9983	-39.0007
ERR1103278	PRJEB11493	ERP012887	0	56	0	0	9601	0	SW	740.928	782.025	7.49514	0.982537	0.984959	612	-25.9983	-39.0007
ERR1103290	PRJEB11493	ERP012887	1	66	0.01515	61	9906	0.00616	SW	670.056	677.864	7.35956	0.985217	0.987026	551	-18.6455	-33.7298
ERR1103301	PRJEB11493	ERP012887	0	59	0	0	9323	0	SW	837.096	880.353	7.51243	0.983023	0.981136	644	-11.8977	-29.7515
ERR1103302	PRJEB11493	ERP012887	0	64	0	0	9640	0	SW	749.034	856.552	7.59052	0.988645	0.983962	603	-11.8977	-29.7515
ERR1103303	PRJEB11493	ERP012887	0	75	0	0	9324	0	SW	657.743	802.988	7.09404	0.981383	0.984908	489	-8.2145	-27.9922
ERR1103316	PRJEB11493	ERP012887	0	67	0	0	9761	0	SW	729.587	798.469	7.31164	0.982852	0.984391	587	-1.4865	-25.318
ERR1103322	PRJEB11493	ERP012887	0	42	0	0	9476	0	SW	683.606	728.926	7.08049	0.982692	0.984714	515	9.4075	-22.7722
ERR1103324	PRJEB11493	ERP012887	0	43	0	0	9354	0	SW	928.778	1010.34	7.80045	0.989243	0.978489	727	9.4075	-22.7722
ERR1103329	PRJEB11493	ERP012887	0	51	0	0	9606	0	SW	740.38	866.816	7.21966	0.978326	0.984176	611	12.5898	-22.1955
ERR1103340	PRJEB11493	ERP012887	0	54	0	0	9555	0	SW	899.355	1008.77	8.02878	0.992743	0.978938	724	20.7047	-21.17
ERR1103343	PRJEB11493	ERP012887	0	65	0	0	9485	0	SW	794.82	816.574	7.89037	0.992391	0.983779	650	24.3958	-19.8675
ERR1103345	PRJEB11493	ERP012887	0	63	0	0	9601	0	SW	714.93	815.14	7.36851	0.979628	0.985965	606	24.3958	-19.8675
ERR1103349	PRJEB11493	ERP012887	0	71	0	0	9541	0	SW	783.305	862.559	7.97779	0.991208	0.984747	658	26.3482	-17.312
ERR1103369	PRJEB11493	ERP012887	0	54	0	0	9395	0	SW	812.34	852.659	8.00527	0.992349	0.984309	691	43.0423	-10.935
ERR1202025	PRJEB12362	ERP013833	2	176	0.01136	20	10192	0.00196	SW	585.519	595	6.46686	0.979772	0.986416	396	65.229	23.774
ERR1202026	PRJEB12362	ERP013833	1	187	0.00535	18	10208	0.00176	SW	677.675	689.107	6.53371	0.979997	0.983586	453	65.123	24.161
ERR1202031	PRJEB12362	ERP013833	1	168	0.00595	10	10227	0.00098	SW	525.124	596.057	5.76334	0.938806	0.987599	360	57.427	17.676
ERR1202032	PRJEB12362	ERP013833	2	168	0.0119	40	10229	0.00391	SW	483.326	513.8	5.78003	0.948919	0.989058	357	55.038	13.901
ERR1202034	PRJEB12362	ERP013833	1	208	0.00481	15	10156	0.00148	SW	831.683	922.881	5.94069	0.927697	0.979236	541	55.185	13.791
ERR1202038	PRJEB12362	ERP013833	2	208	0.00962	32	10156	0.00315	SW	722.13	763.918	5.84078	0.923195	0.982291	511	55.434	14.813
ERR1202043	PRJEB12362	ERP013833	3	187	0.01604	46	10192	0.00451	SW	659.485	639.523	6.27777	0.964897	0.98445	447	61.873	19.718
ERR1202045	PRJEB12362	ERP013833	2	163	0.01227	16	10229	0.00156	SW	504.128	494.51	6.07581	0.969433	0.988484	345	64.643	22.784
ERR1419289	PRJEB14127	ERP015744	0	288	0	0	10124	0	SW	2348.52	2197.37	7.02179	0.945655	0.934974	1383	-9.74	150.86
ERR1419290	PRJEB14127	ERP015744	2	505	0.00396	34	10141	0.00335	SW	2345.31	2325.89	8.96501	0.991013	0.938885	1638	-9.74	150.86
ERR1419291	PRJEB14127	ERP015744	0	247	0	0	10137	0	SW	2250.31	2200.89	6.40725	0.939031	0.938081	1198	-9.74	150.86
ERR1419292	PRJEB14127	ERP015744	2	461	0.00434	20	10112	0.00198	SW	2758.55	2713.88	9.5566	0.996621	0.927205	1918	-9.74	150.86
ERR1419297	PRJEB14127	ERP015744	1	501	0.002	12	10173	0.00118	SW	2602.43	2590.61	9.16823	0.991305	0.930374	1794	-9.82	150.82
ERR1419301	PRJEB14127	ERP015744	0	384	0	0	10098	0	SW	2345.28	2312.84	8.92559	0.992703	0.938094	1632	-9.82	150.82
ERR1419302	PRJEB14127	ERP015744	1	430	0.00233	6	10113	0.00059	SW	2388.17	2409.44	8.79587	0.989858	0.936004	1608	-9.82	150.82
ERR1512316	PRJEB14633	ERP016287	3	202	0.01485	16	10123	0.00158	SW	1285.02	1241.06	6.27242	0.959551	0.964993	725	16.733	-52.333
ERR1512337	PRJEB14633	ERP016287	0	342	0	0	10102	0	SW	1501.35	1593.17	7.2213	0.960144	0.960744	973	34.25	-52.333
ERR1512346	PRJEB14633	ERP016287	0	231	0	0	10106	0	SW	1388.76	1421.27	7.13287	0.978019	0.963584	812	38.333	-52.333
ERR1512349	PRJEB14633	ERP016287	2	163	0.01227	78	10063	0.00775	SW	1477.63	1439.58	5.55789	0.930087	0.959523	682	41.667	-52.883
ERR1512353	PRJEB14633	ERP016287	3	337	0.0089	22	10038	0.00219	SW	1713.03	1812.45	7.13453	0.970089	0.952209	1063	42.883	-50.883
ERR1512354	PRJEB14633	ERP016287	1	291	0.00344	6	10077	0.0006	SW	1828.2	1891.57	6.71003	0.945311	0.951055	1018	42.883	-50.883
ERR1520149	PRJEB14729	ERP016395	1	248	0.00403	19	9515	0.002	MS	5366.78	4809.3	9.78446	0.996216	0.857527	2582	30.1253	-42.1189
ERR1520196	PRJEB14729	ERP016395	2	230	0.0087	67	9715	0.0069	MS	3621.84	3580.83	8.97831	0.989956	0.900628	1917	30.1244	-42.1191
ERR1520219	PRJEB14729	ERP016395	0	184	0	0	9927	0	SW	1200.54	1252	6.93121	0.968664	0.970327	688	38.862	-122.414
ERR1520223	PRJEB14729	ERP016395	1	197	0.00508	21	9985	0.0021	SW	633.738	693.219	6.69873	0.968914	0.987411	546	38.862	-122.414
ERR1530739	PRJEB14793	ERP016464	0	101	0	0	10214	0	SW	707.963	743.735	5.78201	0.958513	0.981385	443	60.27	5.22
ERR1530740	PRJEB14793	ERP016464	0	119	0	0	10216	0	SW	801.61	802.007	6.15798	0.966998	0.979631	471	60.27	5.22
ERR1530759	PRJEB14793	ERP016464	2	156	0.01282	17	10217	0.00166	SW	521.399	530.138	6.13469	0.964222	0.988151	388	60.27	5.22
ERR1530774	PRJEB14793	ERP016464	0	113	0	0	10235	0	SW	556.842	564.182	5.67971	0.955977	0.986481	379	60.27	5.22
ERR1530784	PRJEB14793	ERP016464	0	128	0	0	10229	0	SW	359.74	387.8	5.67873	0.950186	0.992996	303	60.27	5.22
ERR1535947	PRJEB14819	ERP016492	0	200	0	0	10157	0	NSW	976.262	1215.96	6.09487	0.959388	0.974157	557	43.8	-86.799
ERR1535950	PRJEB14819	ERP016492	0	207	0	0	10130	0	NSW	1044.43	1057.92	6.37701	0.964676	0.973679	604	43.8	-86.799
ERR1535970	PRJEB14819	ERP016492	1	281	0.00356	21	10169	0.00207	NSW	1259.23	1258.5	6.57888	0.947446	0.968193	739	47.606	-86.818
ERR1535974	PRJEB14819	ERP016492	1	267	0.00375	15	10164	0.00148	NSW	1297.78	1416.4	6.59552	0.949602	0.966471	754	47.606	-86.818
ERR1538555	PRJEB14823	ERP016496	0	240	0	0	10137	0	NSLS	2173.91	2064.9	6.62625	0.960179	0.945045	997	42.1757	-72.7
ERR1538556	PRJEB14823	ERP016496	1	514	0.00195	14	10125	0.00138	NSLS	2685.14	2751.68	8.78145	0.993617	0.926354	1584	42.1757	-72.7
ERR1538559	PRJEB14823	ERP016496	0	542	0	0	10188	0	NSLS	1186.47	1355.54	8.49922	0.992712	0.97574	1002	42.1757	-72.7
ERR1538576	PRJEB14823	ERP016496	3	702	0.00427	19	10095	0.00188	NSLS	6147.38	5974.04	10.2198	0.997563	0.835461	2928	42.1757	-72.7
ERR1538579	PRJEB14823	ERP016496	2	624	0.00321	15	10125	0.00148	NSLS	1974.93	2011.48	8.87047	0.993923	0.949496	1441	42.1757	-72.7
ERR1538581	PRJEB14823	ERP016496	0	261	0	0	10148	0	NSLS	2430.77	2495.62	7.10369	0.974132	0.93906	1077	42.1757	-72.7
ERR1538582	PRJEB14823	ERP016496	1	530	0.00189	10	10115	0.00099	NSLS	3173.13	3114.73	8.9346	0.993465	0.915258	1763	42.1757	-72.7
ERR1538585	PRJEB14823	ERP016496	1	575	0.00174	4	10128	0.00039	NSLS	2819.97	2874.23	9.05909	0.994166	0.922164	1750	42.1757	-72.7
ERR1538586	PRJEB14823	ERP016496	0	259	0	0	10143	0	NSLS	2041.29	1877.64	7.30697	0.982351	0.947771	1007	42.3084	-71.3412
ERR1538588	PRJEB14823	ERP016496	1	499	0.002	9	10126	0.00089	NSLS	2253.2	2247.15	8.5547	0.992148	0.940384	1415	42.3084	-71.3412
ERR1538592	PRJEB14823	ERP016496	1	559	0.00179	14	10139	0.00138	NSLS	3014.45	3141.91	9.00966	0.993993	0.91702	1755	42.3084	-71.3412
ERR1538655	PRJEB14823	ERP016496	0	199	0	0	10156	0	NSLS	1489.6	1515.56	5.99044	0.958603	0.96069	752	42.06	-71.3776
ERR1538676	PRJEB14823	ERP016496	1	480	0.00208	10	10109	0.00099	NSLS	2376.35	2426.29	8.53472	0.992419	0.936665	1402	42.06	-71.3776
ERR1538678	PRJEB14823	ERP016496	0	679	0	0	10055	0	NSLS	5828.69	5748.47	10.26	0.997751	0.840114	2939	42.06	-71.3776
ERR1538681	PRJEB14823	ERP016496	0	836	0	0	10114	0	NSLS	4002.09	3981.85	10.0822	0.997484	0.886364	2554	42.06	-71.3776
ERR1538684	PRJEB14823	ERP016496	0	704	0	0	10017	0	NSLS	5620.54	5342.21	10.2318	0.997767	0.846631	2877	42.06	-71.3776
ERR1538689	PRJEB14823	ERP016496	0	595	0	0	10099	0	NSLS	5358.37	5071.45	9.71401	0.995306	0.856045	2620	42.06	-71.3776
ERR1538755	PRJEB14823	ERP016496	0	678	0	0	10099	0	NSLS	5535.32	5206.22	10.0831	0.997201	0.84911	2812	42.06	-71.3776
ERR1538766	PRJEB14823	ERP016496	0	650	0	0	10014	0	NSLS	5620.46	5365.11	10.0884	0.997397	0.846769	2804	42.06	-71.3776
ERR1538801	PRJEB14823	ERP016496	2	610	0.00328	17	10163	0.00167	NSLS	2361.22	2497.18	9.0134	0.995124	0.935904	1564	42.06	-71.3776
ERR1538826	PRJEB14823	ERP016496	0	387	0	0	10177	0	NSLS	1475.01	1519.16	7.53983	0.983408	0.961104	988	42.06	-71.3776
ERR1538831	PRJEB14823	ERP016496	0	353	0	0	10165	0	NSLS	1060.79	1096.03	7.19955	0.979594	0.973907	775	42.06	-71.3776
ERR1538842	PRJEB14823	ERP016496	0	740	0	0	10078	0	NSLS	4016.4	4029.79	10.0538	0.997574	0.886095	2458	42.06	-71.3776
ERR1538886	PRJEB14823	ERP016496	1	662	0.00151	10	10081	0.00099	NSLS	5281.93	5332.54	9.99171	0.997137	0.855261	2687	42.06	-71.3776
ERR1543757	PRJEB14863	ERP016540	0	559	0	0	10052	0	NSS	4025.75	4053.54	9.83937	0.997561	0.888251	2233	33.194	-117.241
ERR1543765	PRJEB14863	ERP016540	0	559	0	0	10069	0	NSS	4377.38	4359.6	9.90773	0.997498	0.879246	2400	33.194	-117.241
ERR1543798	PRJEB14864	ERP016541	1	186	0.00538	48	10143	0.00473	SW	1795	1935.26	7.40701	0.981117	0.952263	968	50.15	-4.13
ERR1543799	PRJEB14864	ERP016541	2	220	0.00909	73	10154	0.00719	SW	2033.3	2017.25	7.79436	0.981116	0.946423	1159	50.15	-4.13
ERR1543827	PRJEB14864	ERP016541	1	179	0.00559	9	10224	0.00088	SW	1402.62	1428.71	7.32028	0.984816	0.963133	835	50.15	-4.13
ERR1543831	PRJEB14864	ERP016541	1	182	0.00549	23	10199	0.00226	SW	1567.77	1643.12	7.24737	0.980833	0.959551	860	50.15	-4.13
ERR1543844	PRJEB14864	ERP016541	1	188	0.00532	15	10189	0.00147	SW	1726.04	1906.93	7.14441	0.976376	0.9555	884	50.15	-4.13
ERR1543845	PRJEB14864	ERP016541	3	257	0.01167	90	10205	0.00882	SW	2218.25	2259.14	7.98298	0.985304	0.942274	1224	50.15	-4.13
ERR1543849	PRJEB14864	ERP016541	1	273	0.00366	19	10154	0.00187	SW	3109.21	3208.58	8.76295	0.99391	0.919204	1596	50.15	-4.13
ERR1543864	PRJEB14864	ERP016541	0	191	0	0	10161	0	SW	1863.95	1738.52	7.42131	0.982027	0.952582	1002	50.15	-4.13
ERR1543865	PRJEB14864	ERP016541	1	203	0.00493	20	10217	0.00196	SW	1904.77	1884.87	7.55929	0.985473	0.952404	974	50.15	-4.13
ERR1543866	PRJEB14864	ERP016541	0	127	0	0	10197	0	SW	656.511	682.482	6.00621	0.953243	0.982991	472	50.15	-4.13
ERR1543875	PRJEB14864	ERP016541	1	167	0.00599	16	10159	0.00157	SW	1819.7	1783.16	7.19835	0.976991	0.952692	1001	50.15	-4.13
ERR1543885	PRJEB14864	ERP016541	1	181	0.00552	11	10188	0.00108	SW	1541.8	1627.79	6.8584	0.971594	0.959192	824	50.15	-4.13
ERR1543886	PRJEB14864	ERP016541	1	190	0.00526	18	10204	0.00176	SW	1360.45	1463.27	6.97839	0.974882	0.964761	788	50.15	-4.13
ERR1543888	PRJEB14864	ERP016541	0	132	0	0	10205	0	SW	1303.66	1353.42	6.38015	0.960047	0.96654	694	50.15	-4.13
ERR1543892	PRJEB14864	ERP016541	0	255	0	0	10141	0	SW	2018.55	2188.07	7.12786	0.965871	0.945639	1129	50.15	-4.13
ERR1543893	PRJEB14864	ERP016541	3	225	0.01333	44	10159	0.00433	SW	1990.45	2103.19	7.30944	0.974284	0.94665	1138	50.15	-4.13
ERR1543894	PRJEB14864	ERP016541	1	174	0.00575	9	10206	0.00088	SW	1774.46	1756.27	7.44128	0.983192	0.954554	957	50.15	-4.13
ERR1543895	PRJEB14864	ERP016541	2	200	0.01	28	10211	0.00274	SW	1878.62	1874.51	7.84529	0.987994	0.952395	1033	50.15	-4.13
ERR1543898	PRJEB14864	ERP016541	0	131	0	0	10220	0	SW	1139.03	1203.58	6.6579	0.978714	0.972124	596	50.15	-4.13
ERR1543906	PRJEB14864	ERP016541	0	267	0	0	10147	0	SW	2416.73	2421.9	8.05784	0.989731	0.939536	1219	50.15	-4.13
ERR1543928	PRJEB14864	ERP016541	3	223	0.01345	66	10183	0.00648	SW	2084.42	2222.35	7.87392	0.983105	0.946474	1126	50.15	-4.13
ERR1543934	PRJEB14864	ERP016541	1	153	0.00654	24	10197	0.00235	SW	1566.69	1537.88	6.7368	0.963215	0.960304	821	50.15	-4.13
ERR1543935	PRJEB14864	ERP016541	1	160	0.00625	21	10214	0.00206	SW	1395.6	1388.28	6.96395	0.975722	0.964317	776	50.15	-4.13
ERR1543936	PRJEB14864	ERP016541	2	192	0.01042	39	10218	0.00382	SW	1355.34	1277.67	7.35011	0.982906	0.965918	839	50.15	-4.13
ERR1544013	PRJEB14865	ERP016542	0	87	0	0	10215	0	SW	616.346	654.902	5.54792	0.95501	0.984132	378	78.933	11.883
ERR1544015	PRJEB14865	ERP016542	0	99	0	0	10241	0	SW	586.885	645.009	5.50633	0.955269	0.984549	376	78.933	11.883
ERR1544016	PRJEB14865	ERP016542	0	85	0	0	10231	0	SW	675.328	746.172	5.50494	0.954039	0.982546	392	78.933	11.883
ERR1544027	PRJEB14865	ERP016542	0	69	0	0	10233	0	SW	540.105	626	4.75029	0.920129	0.98635	305	78.933	11.883
ERR1544106	PRJEB14865	ERP016542	0	110	0	0	10218	0	SW	692.052	777.408	5.14861	0.917862	0.982178	400	78.933	11.883
ERR1544119	PRJEB14865	ERP016542	0	91	0	0	10225	0	SW	583.839	613.84	4.92273	0.924129	0.985103	335	78.933	11.883
ERR1544127	PRJEB14865	ERP016542	0	119	0	0	10224	0	SW	708.543	739.516	5.62306	0.956476	0.982183	409	78.933	11.883
ERR1544130	PRJEB14865	ERP016542	0	121	0	0	10212	0	SW	719.857	769.114	5.80756	0.96238	0.981365	435	78.933	11.883
ERR1544160	PRJEB14865	ERP016542	0	127	0	0	10203	0	SW	1035.49	1048.69	5.95524	0.96431	0.973524	543	78.933	11.883
ERR1544169	PRJEB14865	ERP016542	0	99	0	0	10236	0	SW	700.078	828.565	5.55893	0.955465	0.981982	394	78.933	11.883
ERR1544194	PRJEB14865	ERP016542	0	141	0	0	10205	0	SW	896.445	969.102	6.00103	0.963092	0.976347	525	78.933	11.883
ERR1544224	PRJEB14865	ERP016542	0	115	0	0	10229	0	SW	632.217	641.341	5.20925	0.92511	0.984206	378	78.933	11.883
ERR1544276	PRJEB14865	ERP016542	0	132	0	0	10207	0	SW	771.517	845.308	5.82211	0.963601	0.980315	440	78.933	11.883
ERR1544292	PRJEB14866	ERP016543	0	412	0	0	10164	0	NSS	5257.64	5300.3	9.83551	0.996535	0.858491	2591	64.35	-145.64
ERR1544295	PRJEB14866	ERP016543	0	412	0	0	10173	0	NSS	4951.59	4929.45	9.8775	0.996654	0.86566	2559	64.35	-145.64
ERR1544297	PRJEB14866	ERP016543	0	373	0	0	10170	0	NSS	3849	3829.86	8.86312	0.992756	0.898166	1890	64.35	-145.64
ERR1544309	PRJEB14866	ERP016543	0	328	0	0	10159	0	NSS	3090.76	3039.52	8.34943	0.9863	0.916503	1655	64.35	-145.64
ERR1544314	PRJEB14866	ERP016543	0	253	0	0	10197	0	NSS	2965.62	2895.6	7.93197	0.980625	0.923447	1445	64.35	-145.64
ERR1544316	PRJEB14866	ERP016543	0	292	0	0	10197	0	NSS	2838.72	2957	8.21114	0.980789	0.923613	1536	64.35	-145.64
ERR1544322	PRJEB14866	ERP016543	0	443	0	0	10164	0	NSS	3170.38	3113.88	9.00844	0.99395	0.915078	1791	64.35	-145.64
ERR1544323	PRJEB14866	ERP016543	0	413	0	0	10182	0	NSS	4403.91	4168.71	9.41373	0.995016	0.881797	2251	64.35	-145.64
ERR1544326	PRJEB14866	ERP016543	0	298	0	0	10194	0	NSS	2876.14	2863.62	7.91186	0.982348	0.921827	1500	64.35	-145.64
ERR1544337	PRJEB14866	ERP016543	0	322	0	0	10188	0	NSS	2941.73	2958.38	8.62244	0.991925	0.920856	1616	64.33	-145.69
ERR1544340	PRJEB14866	ERP016543	0	365	0	0	10174	0	NSS	3857.51	3805.2	8.95124	0.993223	0.898438	1925	64.33	-145.69
ERR1544344	PRJEB14866	ERP016543	0	215	0	0	10229	0	NSS	1993.96	1991.76	7.82235	0.986635	0.946677	1124	64.33	-145.69
ERR1544347	PRJEB14866	ERP016543	0	259	0	0	10204	0	NSS	2314.03	2335.23	7.62874	0.978787	0.938528	1240	64.33	-145.69
ERR1544352	PRJEB14866	ERP016543	0	279	0	0	10179	0	NSS	2937.65	2869.74	8.37617	0.989167	0.92349	1498	64.33	-145.69
ERR1544365	PRJEB14866	ERP016543	0	283	0	0	10176	0	NSS	2622.62	2607.75	8.13779	0.988683	0.931153	1374	64.33	-145.69
ERR1544369	PRJEB14866	ERP016543	0	363	0	0	10151	0	NSS	3601	3681.39	8.93242	0.993375	0.903505	1851	64.33	-145.69
ERR1544372	PRJEB14866	ERP016543	0	221	0	0	10210	0	NSS	1874.98	1869.27	7.54339	0.98288	0.951074	1046	64.33	-145.69
ERR1544374	PRJEB14866	ERP016543	0	325	0	0	10186	0	NSS	3547.71	3615.12	8.82171	0.993779	0.906164	1765	64.33	-145.69
ERR1544377	PRJEB14866	ERP016543	0	316	0	0	10170	0	NSS	3050.25	3178.05	8.42741	0.990603	0.91819	1566	64.33	-145.69
ERR1544393	PRJEB14866	ERP016543	0	373	0	0	10199	0	NSS	3960.4	3897.73	9.18864	0.992476	0.893161	2115	64.33	-145.8
ERR1544413	PRJEB14866	ERP016543	0	301	0	0	10205	0	NSS	3946.09	4092.01	8.53553	0.983715	0.896292	1910	64.33	-145.8
ERR1544421	PRJEB14866	ERP016543	0	239	0	0	10214	0	NSS	3012.95	3112.36	7.84179	0.976158	0.922287	1456	64.33	-145.8
ERR1544669	PRJEB14880	ERP016557	1	377	0.00265	17	10115	0.00168	MS	6101.71	5762.29	9.61218	0.99618	0.850653	2510	59.583	18.2
ERR1544673	PRJEB14880	ERP016557	2	425	0.00471	22	10134	0.00217	MS	6074.45	5852.13	9.70974	0.996599	0.850113	2540	59.583	18.2
ERR1545578	PRJEB14900	ERP016581	1	416	0.0024	3	10094	0.0003	MS	7753.09	7401.86	10.6643	0.998376	0.794992	3514	28.2187	-89.4917
ERR1545580	PRJEB14900	ERP016581	2	403	0.00496	25	10147	0.00246	MS	7270.76	6963	10.0893	0.99281	0.806056	3290	28.7052	-88.4017
ERR1545581	PRJEB14900	ERP016581	2	415	0.00482	37	10110	0.00366	MS	7329.32	6987.74	10.3473	0.995156	0.800511	3433	28.7052	-88.4017
ERR1545582	PRJEB14900	ERP016581	3	338	0.00888	82	10165	0.00807	MS	6787.92	6283.49	9.74492	0.99271	0.824019	2987	28.7572	-88.3887
ERR1545583	PRJEB14900	ERP016581	1	403	0.00248	30	10139	0.00296	MS	6721.46	6374.07	9.91054	0.993826	0.822002	3047	28.7572	-88.3887
ERR1545584	PRJEB14900	ERP016581	0	368	0	0	10163	0	MS	6496.07	6269.84	9.60543	0.990181	0.827431	2941	28.7653	-88.3669
ERR1545585	PRJEB14900	ERP016581	2	405	0.00494	22	10148	0.00217	MS	6835.68	6671.49	9.85655	0.993359	0.819851	3043	28.7653	-88.3669
ERR1545586	PRJEB14900	ERP016581	1	408	0.00245	22	10159	0.00217	MS	6798.71	6237.22	9.74237	0.993589	0.823991	2955	28.7579	-88.3445
ERR1545587	PRJEB14900	ERP016581	3	388	0.00773	60	10174	0.0059	MS	6949.16	6576.91	9.94906	0.995051	0.817147	3091	28.7579	-88.3445
ERR1545590	PRJEB14900	ERP016581	2	392	0.0051	28	10123	0.00277	MS	7373.53	6847.7	10.2163	0.994849	0.803374	3368	28.6968	-88.3849
ERR1545591	PRJEB14900	ERP016581	1	387	0.00258	17	10120	0.00168	MS	7656.58	7438.81	10.2451	0.995312	0.798432	3379	28.6968	-88.3849
ERR1545592	PRJEB14900	ERP016581	1	307	0.00326	11	10158	0.00108	MS	6794.52	6452.72	9.44593	0.988491	0.828616	2841	28.7388	-88.3356
ERR1545593	PRJEB14900	ERP016581	1	362	0.00276	12	10150	0.00118	MS	6040.27	5832.06	9.53832	0.99079	0.838416	2795	28.7388	-88.3356
ERR1545594	PRJEB14900	ERP016581	1	379	0.00264	19	10122	0.00188	MS	8239.57	7917	10.4483	0.996517	0.787226	3520	28.7196	-88.3447
ERR1545595	PRJEB14900	ERP016581	1	412	0.00243	15	10075	0.00149	MS	7545.26	7067.16	10.4563	0.997266	0.799412	3428	28.7196	-88.3447
ERR1545596	PRJEB14900	ERP016581	2	375	0.00533	39	10141	0.00385	MS	6175.41	5924.86	9.40238	0.989706	0.838137	2745	28.6725	-88.4359
ERR1545597	PRJEB14900	ERP016581	0	364	0	0	10157	0	MS	6006.34	5560.82	9.34915	0.98932	0.843101	2687	28.6725	-88.4359
ERR1545598	PRJEB14900	ERP016581	2	384	0.00521	34	10101	0.00337	MS	6705.25	6343.76	9.74093	0.990098	0.823362	3006	28.7133	-88.4014
ERR1545599	PRJEB14900	ERP016581	1	414	0.00242	23	10146	0.00227	MS	6756.61	6257.72	10.0469	0.992678	0.819285	3174	28.7133	-88.4014
ERR1545608	PRJEB14900	ERP016581	1	419	0.00239	25	10131	0.00247	MS	8032.31	7416.62	10.49	0.997137	0.787264	3539	28.8068	-88.5611
ERR1545609	PRJEB14900	ERP016581	2	399	0.00501	20	10145	0.00197	MS	8059.59	7677.69	10.4431	0.997369	0.788401	3504	28.8068	-88.5611
ERR1545612	PRJEB14900	ERP016581	0	365	0	0	10142	0	MS	6452.71	6258.03	9.47965	0.989622	0.833791	2790	28.6391	-88.4713
ERR1545613	PRJEB14900	ERP016581	2	360	0.00556	14	10154	0.00138	MS	6607.1	6343.04	9.49315	0.989962	0.827515	2862	28.6391	-88.4713
ERR1545614	PRJEB14900	ERP016581	0	428	0	0	10153	0	MS	8308.74	7781	10.8187	0.998638	0.781669	3712	28.8341	-88.65
ERR1545615	PRJEB14900	ERP016581	3	424	0.00708	47	10158	0.00463	MS	7005.24	6708.56	10.4451	0.998135	0.81401	3233	28.2973	-88.6363
ERR1545616	PRJEB14900	ERP016581	0	455	0	0	10110	0	MS	7549.3	7222.54	10.7379	0.998523	0.796751	3552	28.2938	-88.0435
ERR1545618	PRJEB14900	ERP016581	0	426	0	0	10136	0	MS	7048.42	6653	10.5008	0.998142	0.813747	3276	28.3452	-88.7785
ERR1545619	PRJEB14900	ERP016581	0	401	0	0	10130	0	MS	8066.9	7307.8	10.6083	0.998153	0.792148	3518	28.3452	-88.7785
ERR1545622	PRJEB14900	ERP016581	1	450	0.00222	19	10113	0.00188	MS	7281.17	7027.24	10.3787	0.997313	0.807184	3317	28.5654	-88.4481
ERR1545626	PRJEB14900	ERP016581	1	448	0.00223	7	10143	0.00069	MS	8673.58	7972.97	10.7924	0.998556	0.776254	3722	28.874	-88.7569
ERR1545629	PRJEB14900	ERP016581	0	420	0	0	10132	0	MS	7238.4	7061.49	10.3261	0.997702	0.811454	3191	28.2656	-88.9233
ERR1545634	PRJEB14900	ERP016581	2	595	0.00336	10	10203	0.00098	MS	4396.01	4258.53	10.2012	0.997521	0.874841	2736	28.1167	-88.0718
ERR1545636	PRJEB14900	ERP016581	0	444	0	0	10111	0	MS	7252.74	6823.79	10.581	0.998257	0.807162	3377	28.0866	-88.517
ERR1545638	PRJEB14900	ERP016581	1	428	0.00234	10	10155	0.00098	MS	7767.37	7372.48	10.7185	0.998509	0.796652	3521	27.6544	-88.6379
ERR1545643	PRJEB14900	ERP016581	0	419	0	0	10147	0	MS	6827.17	6599.49	10.0865	0.993692	0.821033	3099	28.7348	-88.3622
ERR1545644	PRJEB14900	ERP016581	2	460	0.00435	13	10141	0.00128	MS	5995.35	5877.3	9.802	0.993017	0.840204	2803	28.7348	-88.3622
ERR1545651	PRJEB14900	ERP016581	2	357	0.0056	29	10136	0.00286	MS	6307.91	5898.01	9.44084	0.989682	0.839452	2714	28.7449	-88.3742
ERR1545652	PRJEB14900	ERP016581	2	355	0.00563	42	10131	0.00415	MS	6514.66	6217.49	9.59583	0.991974	0.832713	2823	28.7449	-88.3742
ERR1545653	PRJEB14900	ERP016581	0	386	0	0	10094	0	MS	7171.29	6729.35	10.3278	0.997736	0.815184	3179	28.5571	-87.7607
ERR1545655	PRJEB14900	ERP016581	1	418	0.00239	28	10132	0.00276	MS	7475.74	7134.48	10.5787	0.998266	0.803969	3395	28.5809	-87.8857
ERR1545656	PRJEB14900	ERP016581	2	412	0.00485	27	10092	0.00268	MS	8540.17	7999.39	10.8404	0.998569	0.778311	3735	28.5701	-88.0233
ERR1545658	PRJEB14900	ERP016581	3	479	0.00626	41	10100	0.00406	MS	8224.34	7873.35	10.9473	0.998822	0.778475	3792	28.6724	-88.2339
ERR1545659	PRJEB14900	ERP016581	1	456	0.00219	7	10161	0.00069	MS	8392.38	8012.17	10.9613	0.998773	0.7742	3862	28.6724	-88.2339
ERR1545660	PRJEB14900	ERP016581	1	424	0.00236	25	10116	0.00247	MS	7483.03	7319.03	10.3753	0.99617	0.801291	3390	28.703	-88.361
ERR1545661	PRJEB14900	ERP016581	2	408	0.0049	43	10132	0.00424	MS	7681.33	7265.98	10.2232	0.995219	0.800979	3337	28.703	-88.361
ERR1545662	PRJEB14900	ERP016581	2	408	0.0049	24	10142	0.00237	MS	7946.11	7327.39	10.3737	0.997318	0.799413	3354	28.7109	-88.7483
ERR1545663	PRJEB14900	ERP016581	0	401	0	0	10166	0	MS	6771.06	6778	9.93546	0.993618	0.82124	3062	28.4156	-88.7043
ERR1545664	PRJEB14900	ERP016581	1	391	0.00256	14	10132	0.00138	MS	7188.64	7003.11	10.3248	0.9969	0.811306	3244	28.4156	-88.7043
ERR1545665	PRJEB14900	ERP016581	2	402	0.00498	25	10047	0.00249	MS	7860.79	7240.63	10.3917	0.996414	0.794816	3460	28.4471	-88.7593
ERR1545666	PRJEB14900	ERP016581	1	398	0.00251	11	10159	0.00108	MS	7984.14	7341.76	10.3331	0.996489	0.795141	3423	28.4471	-88.7593
ERR1545667	PRJEB14900	ERP016581	0	391	0	0	10122	0	MS	6779.58	6584.16	9.83786	0.989167	0.817292	3144	28.7302	-88.417
ERR1545668	PRJEB14900	ERP016581	0	411	0	0	10117	0	MS	7151.49	6859.64	9.83093	0.990203	0.811049	3170	28.7302	-88.417
ERR1545670	PRJEB14900	ERP016581	1	405	0.00247	23	10148	0.00227	MS	6294.33	5781.35	9.5913	0.989778	0.834509	2886	28.6881	-88.4184
ERR1545672	PRJEB14900	ERP016581	2	653	0.00306	13	10217	0.00127	MS	3024.84	3080.88	9.60999	0.992832	0.917492	2173	28.5752	-88.5378
ERR1545673	PRJEB14900	ERP016581	1	411	0.00243	8	10115	0.00079	MS	7878.82	7308.2	10.4202	0.996394	0.793822	3452	28.5141	-88.6006
ERR1545674	PRJEB14900	ERP016581	1	426	0.00235	18	10124	0.00178	MS	8241.16	8084.87	10.4908	0.997367	0.787674	3499	28.5141	-88.6006
ERR1545675	PRJEB14900	ERP016581	3	428	0.00701	45	10080	0.00446	MS	7294.03	6867.42	9.96518	0.994621	0.812223	3120	28.3247	-88.9397
ERR1545676	PRJEB14900	ERP016581	0	417	0	0	10080	0	MS	7395.5	7169.89	9.97754	0.993851	0.807454	3195	28.3247	-88.9397
ERR1546940	PRJEB14909	ERP016588	0	298	0	0	10191	0	NSS	3997.86	3982.07	8.57536	0.987223	0.897489	1865	64.49	-157.75
ERR1546941	PRJEB14909	ERP016588	0	322	0	0	10150	0	NSS	4166.03	4117.5	9.03785	0.992997	0.891007	2026	64.49	-157.75
ERR1546942	PRJEB14909	ERP016588	0	340	0	0	10171	0	NSS	4110.85	3940.13	9.19847	0.994229	0.890671	2098	64.49	-157.75
ERR1546945	PRJEB14909	ERP016588	0	310	0	0	10172	0	NSS	3794.14	3813.72	9.0198	0.992282	0.897569	1990	64.49	-157.75
ERR1546950	PRJEB14909	ERP016588	0	359	0	0	10161	0	NSS	4266.54	4225.12	9.18903	0.992467	0.887064	2141	64.49	-157.75
ERR1546953	PRJEB14909	ERP016588	0	322	0	0	10165	0	NSS	4098.39	3989.63	8.94454	0.990886	0.892027	2019	64.49	-157.75
ERR1546965	PRJEB14909	ERP016588	0	266	0	0	10181	0	NSS	2924.8	2999.54	8.18011	0.984557	0.924062	1459	64.49	-157.75
ERR1546966	PRJEB14909	ERP016588	0	270	0	0	10165	0	NSS	2933.41	2947.64	8.42307	0.988002	0.922423	1546	64.49	-157.75
ERR1546970	PRJEB14909	ERP016588	0	277	0	0	10180	0	NSS	2706.4	2690.18	8.23112	0.985899	0.929074	1433	64.49	-157.75
ERR1546994	PRJEB14909	ERP016588	0	224	0	0	10191	0	NSS	1880.34	1804.35	7.51522	0.982598	0.950924	1079	64.49	-157.75
ERR1546999	PRJEB14909	ERP016588	0	240	0	0	10184	0	NSS	1986.35	1968.39	7.64771	0.984849	0.948342	1096	64.49	-157.75
ERR1547000	PRJEB14909	ERP016588	0	246	0	0	10174	0	NSS	2262.1	2448.03	7.99007	0.98959	0.941711	1196	64.49	-157.75
ERR1547001	PRJEB14909	ERP016588	0	240	0	0	10177	0	NSS	2441.97	2560.42	7.98267	0.987371	0.936645	1272	64.49	-157.75
ERR1547002	PRJEB14909	ERP016588	0	240	0	0	10170	0	NSS	2135.99	2226.63	7.70311	0.983459	0.944651	1162	64.49	-157.75
ERR1547131	PRJEB14912	ERP016592	0	335	0	0	10186	0	NSS	4819.05	4774.02	9.2615	0.991503	0.8733	2298	38.99	-123.07
ERR1547132	PRJEB14912	ERP016592	0	343	0	0	10164	0	NSS	4631.97	4608.12	9.17704	0.990256	0.876513	2264	38.99	-123.07
ERR1547136	PRJEB14912	ERP016592	0	349	0	0	10180	0	NSS	4552.8	4347.03	9.52557	0.995324	0.877707	2314	38.99	-123.07
ERR1547138	PRJEB14912	ERP016592	0	369	0	0	10127	0	NSS	4472.34	4437.73	9.38576	0.992753	0.878707	2273	38.99	-123.07
ERR1547145	PRJEB14912	ERP016592	0	342	0	0	10182	0	NSS	4590	4448.43	9.15369	0.990748	0.877449	2256	38.99	-123.07
ERR1547173	PRJEB14912	ERP016592	0	252	0	0	10201	0	NSS	2678.6	2840.06	8.15514	0.984266	0.928767	1426	18.13	-66.93
ERR1547175	PRJEB14912	ERP016592	0	240	0	0	10226	0	NSS	2289.17	2315.32	7.88672	0.978758	0.938082	1281	18.13	-66.93
ERR1547182	PRJEB14912	ERP016592	0	256	0	0	10218	0	NSS	2341.31	2527.76	8.13872	0.984362	0.936351	1370	18.13	-66.93
ERR1557980	PRJEB15044	ERP016734	0	461	0	0	10112	0	MS	5996.46	5717.29	9.62585	0.994907	0.848864	2567	-23.14	-44.17
ERR1557985	PRJEB15044	ERP016734	0	476	0	0	10157	0	MS	5928.78	5678.06	9.62308	0.991799	0.844811	2708	-22.85	-43.23
ERR1557988	PRJEB15044	ERP016734	2	498	0.00402	15	10199	0.00147	SW	3156.74	3249.51	9.32365	0.994795	0.913425	1902	-22.95	-42.33
ERR1557996	PRJEB15044	ERP016734	2	463	0.00432	18	10235	0.00176	SW	1788.38	1875.33	8.52773	0.987207	0.95451	1348	-22.94	-42.39
ERR1558020	PRJEB15045	ERP016735	0	362	0	0	10160	0	NSS	4343.91	4304.18	9.34579	0.995021	0.877683	2186	69.434	161.716
ERR1558032	PRJEB15045	ERP016735	0	320	0	0	10198	0	NSS	4459.15	4434.28	9.15624	0.99292	0.88356	2142	69.446	161.752
ERR1558034	PRJEB15045	ERP016735	0	311	0	0	10184	0	NSS	3446.07	3349.11	8.8213	0.992683	0.909393	1784	69.446	161.752
ERR1558037	PRJEB15045	ERP016735	0	444	0	0	10197	0	NSS	1950.93	1994.5	8.84673	0.993449	0.946402	1424	69.446	161.752
ERR1558054	PRJEB15045	ERP016735	0	494	0	0	10195	0	NSS	3049.81	3161.01	9.22237	0.995007	0.917418	1819	68.7478	161.595
ERR1558058	PRJEB15045	ERP016735	0	508	0	0	10168	0	NSS	1517.26	1600.04	8.41369	0.987619	0.964079	1200	68.7479	161.601
ERR1558061	PRJEB15045	ERP016735	0	461	0	0	10177	0	NSS	3537.67	3536.5	9.17575	0.993911	0.905009	1936	68.7479	161.601
ERR1558077	PRJEB15045	ERP016735	0	593	0	0	10154	0	NSS	3811.54	3648.55	9.25406	0.994288	0.898101	2058	74.4804	-20.5573
ERR1558084	PRJEB15045	ERP016735	0	535	0	0	10138	0	NSS	4370.65	4212.55	9.65501	0.996082	0.881752	2317	74.4625	-20.5459
ERR1558764	PRJEB15055	ERP016746	0	265	0	0	10219	0	NSS	3355.19	3162.62	8.70644	0.992565	0.91377	1677	45.04	-123.89
ERR1558771	PRJEB15055	ERP016746	0	336	0	0	10182	0	NSS	5032.69	4880.68	9.46392	0.994953	0.866569	2406	44.23	-122.19
ERR1559040	PRJEB15061	ERP016752	0	567	0	0	10048	0	NSS	5574.34	5377.89	10.2302	0.99473	0.847363	2968	41.8415	-88.2304
ERR1559043	PRJEB15061	ERP016752	0	583	0	0	10074	0	NSS	4719.13	4484	9.46876	0.980323	0.870084	2589	41.8415	-88.2304
ERR1559046	PRJEB15061	ERP016752	0	540	0	0	10034	0	NSS	5209.23	5119.92	9.88548	0.990973	0.857422	2751	41.8415	-88.2304
ERR1559052	PRJEB15061	ERP016752	0	578	0	0	10068	0	NSS	4895.79	4768.63	9.96298	0.992896	0.865396	2696	41.8415	-88.2304
ERR1559058	PRJEB15061	ERP016752	0	555	0	0	10069	0	NSS	4581.29	4557.36	9.68622	0.991155	0.875098	2479	41.8415	-88.2304
ERR1559059	PRJEB15061	ERP016752	0	538	0	0	10057	0	NSS	4381.66	4366.2	9.6023	0.991321	0.880887	2380	41.8415	-88.2304
ERR1559061	PRJEB15061	ERP016752	0	568	0	0	9915	0	NSS	5904.54	5706.2	10.2125	0.993828	0.839539	3032	41.8415	-88.2304
ERR1559067	PRJEB15061	ERP016752	0	530	0	0	10035	0	NSS	4688.6	4715.49	9.77214	0.99117	0.872461	2518	41.8415	-88.2304
ERR1559071	PRJEB15061	ERP016752	0	538	0	0	10054	0	NSS	4337.79	4323.32	9.37707	0.986063	0.881726	2341	41.8415	-88.2304
ERR1559074	PRJEB15061	ERP016752	0	546	0	0	10046	0	NSS	5150.49	4934.91	9.76278	0.990304	0.860176	2669	41.8415	-88.2304
ERR1559075	PRJEB15061	ERP016752	0	511	0	0	10062	0	NSS	4763.25	4559.87	9.53927	0.987664	0.870703	2518	41.8415	-88.2304
ERR1559076	PRJEB15061	ERP016752	0	490	0	0	10097	0	NSS	4568.32	4345.53	9.29922	0.983766	0.875611	2409	41.8415	-88.2304
ERR1559080	PRJEB15061	ERP016752	0	575	0	0	10047	0	NSS	5084.45	4873.72	9.92602	0.990185	0.859322	2806	41.8415	-88.2304
ERR1559081	PRJEB15061	ERP016752	0	531	0	0	9976	0	NSS	5446.32	5108.27	9.81115	0.987226	0.850475	2882	41.8415	-88.2304
ERR1559082	PRJEB15061	ERP016752	0	522	0	0	9964	0	NSS	5174.49	4904.62	9.44567	0.978516	0.858722	2705	41.8415	-88.2304
ERR1559084	PRJEB15061	ERP016752	0	583	0	0	9979	0	NSS	5341.97	5052.09	10.0935	0.992613	0.85196	2942	41.8415	-88.2304
ERR1559090	PRJEB15061	ERP016752	0	564	0	0	9981	0	NSS	5148.09	4954.9	9.74155	0.98636	0.857618	2776	41.8415	-88.2304
ERR1559092	PRJEB15061	ERP016752	0	523	0	0	10008	0	NSS	4966.94	4868.34	9.83596	0.989989	0.86345	2689	41.8415	-88.2304
ERR1559093	PRJEB15061	ERP016752	0	542	0	0	10065	0	NSS	4677.72	4407.12	9.51408	0.981644	0.871667	2600	41.8415	-88.2304
ERR1559095	PRJEB15061	ERP016752	0	606	0	0	9997	0	NSS	5234.24	5059.6	10.0374	0.990713	0.853399	2921	41.8415	-88.2304
ERR1559101	PRJEB15061	ERP016752	0	524	0	0	10016	0	NSS	4485.48	4482.51	9.67142	0.990319	0.876612	2500	41.8415	-88.2304
ERR1559104	PRJEB15061	ERP016752	0	505	0	0	10059	0	NSS	4498.83	4397.07	9.377	0.984016	0.875843	2473	41.8415	-88.2304
ERR1559116	PRJEB15061	ERP016752	0	483	0	0	10012	0	NSS	5031.39	4872.52	9.53058	0.98343	0.860826	2702	41.8415	-88.2304
ERR1559219	PRJEB15061	ERP016752	0	625	0	0	10019	0	NSS	3656.09	3588.02	9.49972	0.988994	0.899061	2256	41.8415	-88.2304
ERR1559234	PRJEB15061	ERP016752	0	524	0	0	10070	0	NSS	4988.21	4907.62	9.36715	0.978913	0.862864	2631	41.8415	-88.2304
ERR1559247	PRJEB15061	ERP016752	0	546	0	0	10045	0	NSS	4680.89	4467.21	9.95648	0.993321	0.871387	2663	41.8415	-88.2304
ERR1559249	PRJEB15061	ERP016752	0	537	0	0	10111	0	NSS	4136.6	4193.31	9.58879	0.988964	0.885614	2377	41.8415	-88.2304
ERR1559261	PRJEB15061	ERP016752	0	555	0	0	10068	0	NSS	4152.59	4019.69	9.57785	0.990127	0.887314	2339	41.8415	-88.2304
ERR1559276	PRJEB15061	ERP016752	0	538	0	0	10013	0	NSS	5636.88	5421.25	9.97114	0.988166	0.84487	2974	41.8411	-88.2304
ERR1559278	PRJEB15061	ERP016752	0	576	0	0	10085	0	NSS	4341.7	4155.54	9.48299	0.981399	0.881078	2469	41.8411	-88.2304
ERR1559309	PRJEB15061	ERP016752	0	536	0	0	10047	0	NSS	4590.26	4680.35	10.0508	0.995352	0.872108	2642	41.8411	-88.2304
ERR1559310	PRJEB15061	ERP016752	0	565	0	0	10030	0	NSS	4874.1	4779.94	9.68532	0.986948	0.865772	2638	41.8411	-88.2304
ERR1559316	PRJEB15061	ERP016752	0	565	0	0	10082	0	NSS	5105.74	4906.54	9.93805	0.990741	0.860326	2784	41.8411	-88.2304
ERR1559317	PRJEB15061	ERP016752	0	565	0	0	10103	0	NSS	4225.22	4045.29	10.0263	0.995388	0.883594	2562	41.8411	-88.2304
ERR1559319	PRJEB15061	ERP016752	0	584	0	0	10075	0	NSS	5000.03	4904.63	10.0874	0.994858	0.862921	2745	41.8411	-88.2304
ERR1559337	PRJEB15061	ERP016752	0	454	0	0	10097	0	NSS	4361.46	4191.28	8.949	0.978661	0.881139	2309	41.8411	-88.2304
ERR1559342	PRJEB15061	ERP016752	0	430	0	0	10085	0	NSS	3292.43	3284.8	8.59489	0.98146	0.909935	1845	41.8411	-88.2304
ERR1559344	PRJEB15061	ERP016752	0	522	0	0	10027	0	NSS	5171.29	4994.17	10.1272	0.994869	0.856584	2842	41.8411	-88.2304
ERR1559352	PRJEB15061	ERP016752	0	557	0	0	10075	0	NSS	5262.98	5213.94	10.0491	0.994616	0.854948	2807	41.8411	-88.2304
ERR1559363	PRJEB15061	ERP016752	0	511	0	0	10032	0	NSS	5283.88	4994.62	9.41187	0.976873	0.855439	2729	41.8411	-88.2304
ERR1559367	PRJEB15061	ERP016752	0	525	0	0	10086	0	NSS	4711.43	4503.93	9.56841	0.987408	0.871722	2534	41.8411	-88.2304
ERR1559372	PRJEB15061	ERP016752	0	567	0	0	10020	0	NSS	5570.88	5315.56	9.88018	0.985692	0.845882	2943	41.8411	-88.2304
ERR1559376	PRJEB15061	ERP016752	0	510	0	0	10055	0	NSS	4882.2	4644.75	9.29546	0.97802	0.867943	2525	41.8411	-88.2304
ERR1559384	PRJEB15061	ERP016752	0	553	0	0	10019	0	NSS	5457.39	5374.31	9.89886	0.986088	0.849922	2880	41.8411	-88.2304
ERR1559389	PRJEB15061	ERP016752	0	577	0	0	10023	0	NSS	5432.02	5241.07	10.3854	0.996752	0.849423	3016	41.8411	-88.2304
ERR1559403	PRJEB15061	ERP016752	0	573	0	0	9987	0	NSS	5925.63	5750.06	10.4299	0.994796	0.83498	3190	41.8411	-88.2304
ERR1559418	PRJEB15061	ERP016752	0	497	0	0	10056	0	NSS	4726.42	4642.33	9.35204	0.977054	0.869412	2572	41.8411	-88.2304
ERR1559421	PRJEB15061	ERP016752	0	556	0	0	10055	0	NSS	4782.14	4650.81	9.58789	0.98284	0.867804	2619	41.8411	-88.2304
ERR1559422	PRJEB15061	ERP016752	0	524	0	0	10072	0	NSS	4891.86	4961.71	9.38277	0.979874	0.865682	2544	41.8411	-88.2304
ERR1559424	PRJEB15061	ERP016752	0	522	0	0	10019	0	NSS	4935.61	4789.92	9.68067	0.98351	0.863743	2700	41.8411	-88.2304
ERR1559431	PRJEB15061	ERP016752	0	484	0	0	10077	0	NSS	4211.95	3985.59	9.40015	0.98439	0.885513	2375	41.8411	-88.2304
ERR1559433	PRJEB15061	ERP016752	0	533	0	0	10021	0	NSS	5527.98	5332	10.0602	0.992239	0.848085	2916	41.8411	-88.2304
ERR1559452	PRJEB15061	ERP016752	0	539	0	0	10004	0	NSS	4761.84	4559.23	9.72387	0.987718	0.868242	2655	41.8411	-88.2304
ERR1559457	PRJEB15061	ERP016752	0	539	0	0	10075	0	NSS	5412	5331.59	10.0853	0.994646	0.849995	2888	41.8411	-88.2304
ERR1559458	PRJEB15061	ERP016752	0	545	0	0	10053	0	NSS	5016.59	4920.02	9.88725	0.990648	0.860733	2756	41.8411	-88.2304
ERR1559461	PRJEB15061	ERP016752	0	531	0	0	10079	0	NSS	4642.57	4387.71	9.31621	0.98017	0.873551	2470	41.8411	-88.2304
ERR1559476	PRJEB15061	ERP016752	0	552	0	0	10084	0	NSS	5086.05	5029.52	9.98035	0.991718	0.85857	2799	41.8411	-88.2304
ERR1559477	PRJEB15061	ERP016752	0	511	0	0	10054	0	NSS	5101.71	4788.6	9.56597	0.981073	0.860002	2744	41.8411	-88.2304
ERR1559478	PRJEB15061	ERP016752	0	578	0	0	10042	0	NSS	4971.52	5015.82	10.0741	0.99277	0.861627	2799	41.8411	-88.2304
ERR1559488	PRJEB15061	ERP016752	0	537	0	0	10017	0	NSS	4976.03	4938.96	9.74291	0.985986	0.861988	2711	41.8411	-88.2304
ERR1559495	PRJEB15061	ERP016752	0	546	0	0	10020	0	NSS	5383.6	5130.5	10.1141	0.994224	0.853499	2858	41.8411	-88.2304
ERR1559522	PRJEB15061	ERP016752	0	497	0	0	10056	0	NSS	5230.14	4976.21	9.73198	0.984775	0.854927	2871	41.8407	-88.2304
ERR1559554	PRJEB15061	ERP016752	0	546	0	0	10027	0	NSS	5587.15	5374.34	10.1639	0.993693	0.844546	3027	41.8407	-88.2304
ERR1559560	PRJEB15061	ERP016752	0	534	0	0	10046	0	NSS	5200.56	4869.22	9.71763	0.982486	0.856279	2849	41.8407	-88.2304
ERR1559567	PRJEB15061	ERP016752	0	566	0	0	10000	0	NSS	5509.79	5361.91	9.90459	0.986408	0.847958	2932	41.8407	-88.2304
ERR1559579	PRJEB15061	ERP016752	0	575	0	0	9980	0	NSS	6016.28	5743.36	10.0851	0.990482	0.834737	3083	41.8407	-88.2304
ERR1559580	PRJEB15061	ERP016752	0	589	0	0	9985	0	NSS	6037.65	5890.93	10.3314	0.993665	0.833676	3152	41.8407	-88.2304
ERR1559583	PRJEB15061	ERP016752	0	568	0	0	10053	0	NSS	5418.49	5167.81	10.1548	0.99397	0.851143	2913	41.8407	-88.2304
ERR1559589	PRJEB15061	ERP016752	0	524	0	0	10000	0	NSS	5699.1	5563.05	10.0173	0.991149	0.843313	2950	41.8407	-88.2304
ERR1559590	PRJEB15061	ERP016752	0	542	0	0	9988	0	NSS	5477.94	5352.84	9.99342	0.989784	0.847431	2931	41.8407	-88.2304
ERR1559594	PRJEB15061	ERP016752	0	546	0	0	10006	0	NSS	5992.29	5890.01	10.5219	0.997445	0.834457	3172	41.8407	-88.2304
ERR1559598	PRJEB15061	ERP016752	0	547	0	0	10058	0	NSS	4336.19	4218.01	9.66823	0.994396	0.882192	2373	41.8407	-88.2304
ERR1559606	PRJEB15061	ERP016752	0	594	0	0	10065	0	NSS	5456.62	5400.61	10.4322	0.998126	0.850029	2932	41.8407	-88.2304
ERR1559612	PRJEB15061	ERP016752	0	559	0	0	10063	0	NSS	5575.59	5369.38	10.2103	0.997038	0.849326	2875	41.8407	-88.2304
ERR1559618	PRJEB15061	ERP016752	0	608	0	0	10099	0	NSS	5277.82	5060.67	10.2995	0.997792	0.855634	2841	41.8407	-88.2304
ERR1559621	PRJEB15061	ERP016752	0	561	0	0	10050	0	NSS	4728.53	4731.39	9.90081	0.990133	0.867562	2687	41.8407	-88.2304
ERR1559638	PRJEB15061	ERP016752	0	520	0	0	10043	0	NSS	5167.49	5121.17	9.85769	0.98477	0.855168	2875	41.8407	-88.2304
ERR1559644	PRJEB15061	ERP016752	0	568	0	0	10013	0	NSS	5460.62	5278.15	10.2998	0.993493	0.847694	3045	41.8407	-88.2304
ERR1559649	PRJEB15061	ERP016752	0	512	0	0	10099	0	NSS	5122	4959.05	9.84742	0.990175	0.858677	2789	41.8407	-88.2304
ERR1559674	PRJEB15061	ERP016752	0	433	0	0	9986	0	NSS	4895.25	4609.49	9.07703	0.986973	0.86668	2476	41.8407	-88.2304
ERR1559686	PRJEB15061	ERP016752	0	557	0	0	10050	0	NSS	4907.12	4839.5	9.71574	0.986194	0.862965	2712	41.8407	-88.2304
ERR1559700	PRJEB15061	ERP016752	0	519	0	0	9996	0	NSS	5151.97	5075.75	9.37548	0.979839	0.861347	2554	41.8407	-88.2304
ERR1559723	PRJEB15061	ERP016752	0	519	0	0	10108	0	NSS	4070.81	3912.57	9.21128	0.98392	0.889801	2226	41.8407	-88.2304
ERR1559733	PRJEB15061	ERP016752	0	493	0	0	9947	0	NSS	4842.42	4759.9	9.45124	0.979073	0.867272	2588	41.8407	-88.2304
ERR1581950	PRJEB15146	ERP016852	0	258	0	0	9942	0	NSS	4424.63	4274.63	9.48453	0.995686	0.880278	2294	31.078	-97.39
ERR1581952	PRJEB15146	ERP016852	0	290	0	0	9995	0	NSS	4666.79	4510.71	9.79358	0.996988	0.875135	2420	31.078	-97.39
ERR1581955	PRJEB15146	ERP016852	0	300	0	0	9972	0	NSS	4596.84	4464.41	9.64591	0.996299	0.876742	2346	31.078	-97.39
ERR1581960	PRJEB15146	ERP016852	0	249	0	0	9987	0	NSS	4867.6	4811.19	9.85244	0.996963	0.866412	2546	31.078	-97.39
ERR1581961	PRJEB15146	ERP016852	0	269	0	0	9964	0	NSS	4653.92	4543.52	9.59228	0.995336	0.874315	2395	31.078	-97.39
ERR1581962	PRJEB15146	ERP016852	0	271	0	0	9859	0	NSS	4723.06	4563.07	9.95582	0.997148	0.869339	2584	31.078	-97.39
ERR1581965	PRJEB15146	ERP016852	0	261	0	0	10012	0	NSS	4808.93	4780.86	9.73468	0.99664	0.87045	2443	31.078	-97.39
ERR1581968	PRJEB15146	ERP016852	0	263	0	0	10038	0	NSS	4244.17	4021.13	9.57624	0.996301	0.886335	2248	31.078	-97.39
ERR1581973	PRJEB15146	ERP016852	0	274	0	0	10042	0	NSS	4160.58	3960.56	9.65804	0.996917	0.888162	2257	31.078	-97.39
ERR1581977	PRJEB15146	ERP016852	0	262	0	0	10030	0	NSS	4893.21	4893.81	9.76065	0.996676	0.869327	2455	31.078	-97.39
ERR1581978	PRJEB15146	ERP016852	0	258	0	0	10000	0	NSS	4577.72	4447.57	9.78163	0.997084	0.877848	2378	31.078	-97.39
ERR1581979	PRJEB15146	ERP016852	0	275	0	0	10002	0	NSS	4507.36	4340.68	9.61833	0.996695	0.880913	2270	31.078	-97.39
ERR1581981	PRJEB15146	ERP016852	0	273	0	0	10039	0	NSS	4360.91	4405.88	9.6015	0.996564	0.883353	2254	31.078	-97.39
ERR1581986	PRJEB15146	ERP016852	0	265	0	0	10068	0	NSS	3931.92	3860.14	9.61634	0.996808	0.892836	2187	31.078	-97.39
ERR1581998	PRJEB15146	ERP016852	0	271	0	0	10041	0	NSS	4884.46	4916.62	9.92628	0.997529	0.868945	2486	31.078	-97.39
ERR1582004	PRJEB15146	ERP016852	0	246	0	0	10039	0	NSS	4043.34	4092.35	9.45239	0.996282	0.892369	2110	31.078	-97.39
ERR1582010	PRJEB15146	ERP016852	0	251	0	0	9989	0	NSS	4024.74	3840.93	9.42184	0.995765	0.891149	2163	31.078	-97.39
ERR1582023	PRJEB15148	ERP016854	0	140	0	0	10084	0	NSW	1134.15	1146.49	6.04286	0.956111	0.970073	630	37.09	-95.71
ERR1582032	PRJEB15148	ERP016854	0	148	0	0	10150	0	NSW	987.153	1053.35	6.09582	0.955442	0.973751	570	37.09	-95.71
ERR1582083	PRJEB15148	ERP016854	0	110	0	0	10095	0	NSW	971.26	991.014	5.53566	0.942247	0.97449	494	37.09	-95.71
ERR1582088	PRJEB15148	ERP016854	0	121	0	0	10186	0	NSW	620.502	619.899	5.523	0.935797	0.98454	395	37.09	-95.71
ERR1582089	PRJEB15148	ERP016854	0	124	0	0	10170	0	NSW	680.573	691.939	5.92345	0.962651	0.98268	397	37.09	-95.71
ERR1582090	PRJEB15148	ERP016854	0	132	0	0	10186	0	NSW	637.467	672.121	5.91651	0.962917	0.983037	404	37.09	-95.71
ERR1582095	PRJEB15148	ERP016854	0	162	0	0	10162	0	NSW	522.118	610.189	6.18639	0.969498	0.987704	416	37.09	-95.71
ERR1582110	PRJEB15148	ERP016854	0	124	0	0	10180	0	NSW	818.926	891.031	5.5434	0.937842	0.979022	469	37.09	-95.71
ERR1582111	PRJEB15148	ERP016854	0	115	0	0	10164	0	NSW	427.638	462.615	5.44007	0.954089	0.989961	315	37.09	-95.71
ERR1582120	PRJEB15148	ERP016854	0	141	0	0	10185	0	NSW	849.161	875.506	6.10354	0.957829	0.978254	512	37.09	-95.71
ERR1582133	PRJEB15148	ERP016854	0	142	0	0	10097	0	NSW	1184.15	1231.39	6.40739	0.972078	0.968543	637	37.09	-95.71
ERR1582144	PRJEB15148	ERP016854	0	143	0	0	10030	0	NSW	1709.98	1734.03	6.3029	0.966721	0.956799	767	37.09	-95.71
ERR1582145	PRJEB15148	ERP016854	0	165	0	0	10056	0	NSW	1762.07	1774.16	6.39031	0.96899	0.956145	777	37.09	-95.71
ERR1582146	PRJEB15148	ERP016854	0	111	0	0	10192	0	NSW	693.155	711.805	5.33505	0.928818	0.982652	416	37.09	-95.71
ERR1582155	PRJEB15148	ERP016854	0	154	0	0	10109	0	NSW	724.793	745.006	6.36857	0.976117	0.980982	475	37.09	-95.71
ERR1582176	PRJEB15148	ERP016854	0	113	0	0	10063	0	NSW	1404.56	1410.88	5.90394	0.95283	0.965466	610	37.09	-95.71
ERR1582226	PRJEB15148	ERP016854	0	172	0	0	10118	0	NSW	1393.25	1553.94	6.09614	0.950538	0.963762	707	37.09	-95.71
ERR1582252	PRJEB15148	ERP016854	0	151	0	0	9977	0	NSW	1557.4	1536.78	5.97126	0.951493	0.957843	787	37.09	-95.71
ERR1582282	PRJEB15148	ERP016854	0	155	0	0	10018	0	NSW	1570.95	1442.62	6.02691	0.953825	0.958918	748	37.09	-95.71
ERR1582287	PRJEB15148	ERP016854	0	157	0	0	9990	0	NSW	1533.93	1568.79	6.11714	0.958397	0.960412	721	37.09	-95.71
ERR1582302	PRJEB15148	ERP016854	0	155	0	0	10086	0	NSW	951.135	1028.66	6.64027	0.975793	0.975552	591	37.09	-95.71
ERR1582308	PRJEB15148	ERP016854	0	189	0	0	10124	0	NSW	1030.23	1017.01	7.12574	0.983744	0.9741	673	37.09	-95.71
ERR1582327	PRJEB15148	ERP016854	0	169	0	0	10145	0	NSW	819.623	920.229	5.99039	0.936031	0.979346	531	37.09	-95.71
ERR1582393	PRJEB15148	ERP016854	0	213	0	0	10159	0	NSW	871.469	899.535	6.137	0.933682	0.978192	613	37.09	-95.71
ERR1582416	PRJEB15148	ERP016854	0	202	0	0	10174	0	NSW	986.866	1050.94	6.72711	0.966315	0.974842	626	37.09	-95.71
ERR1582418	PRJEB15148	ERP016854	0	208	0	0	10180	0	NSW	1059.81	1063.64	7.01484	0.973554	0.973133	688	37.09	-95.71
ERR1582420	PRJEB15148	ERP016854	0	256	0	0	10157	0	NSW	1340.87	1461.84	7.16032	0.975622	0.96478	824	37.09	-95.71
ERR1582422	PRJEB15148	ERP016854	0	266	0	0	10057	0	NSW	1692.62	1687.13	7.70836	0.984943	0.954613	1037	37.09	-95.71
ERR1582431	PRJEB15148	ERP016854	0	248	0	0	10191	0	NSW	799.559	954.257	6.60077	0.966844	0.980274	573	37.09	-95.71
ERR1582436	PRJEB15148	ERP016854	0	245	0	0	10140	0	NSW	1042.34	1109.36	7.11395	0.976022	0.973258	701	37.09	-95.71
ERR1582441	PRJEB15148	ERP016854	0	253	0	0	10171	0	NSW	924.824	1013.98	6.73201	0.970006	0.976473	638	37.09	-95.71
ERR1582451	PRJEB15148	ERP016854	0	207	0	0	10058	0	NSW	1196.57	1253.63	6.82699	0.966081	0.969769	752	37.09	-95.71
ERR1582457	PRJEB15148	ERP016854	0	231	0	0	10107	0	NSW	1252.69	1303.26	6.6276	0.95495	0.967084	755	37.09	-95.71
ERR1582459	PRJEB15148	ERP016854	0	223	0	0	10192	0	NSW	1119.78	1218.96	6.31062	0.921455	0.971446	658	37.09	-95.71
ERR1582462	PRJEB15148	ERP016854	0	307	0	0	10138	0	NSW	1459.75	1621.5	7.5289	0.981098	0.961558	929	37.09	-95.71
ERR1582465	PRJEB15148	ERP016854	0	196	0	0	10157	0	NSW	1119.6	1117.42	6.65731	0.968049	0.972685	627	37.09	-95.71
ERR1582469	PRJEB15148	ERP016854	0	238	0	0	10037	0	NSW	1558.93	1538.04	7.53198	0.9843	0.958213	959	37.09	-95.71
ERR1582470	PRJEB15148	ERP016854	0	270	0	0	10139	0	NSW	1229.85	1344.21	7.13852	0.969289	0.967464	768	37.09	-95.71
ERR1582481	PRJEB15148	ERP016854	0	267	0	0	10103	0	NSW	1193.8	1395.65	7.20058	0.975347	0.968753	800	37.09	-95.71
ERR1582482	PRJEB15148	ERP016854	0	276	0	0	10152	0	NSW	1210.02	1246.93	7.2335	0.977524	0.968573	799	37.09	-95.71
ERR1582491	PRJEB15148	ERP016854	0	243	0	0	10157	0	NSW	981.107	1073.23	6.60457	0.957649	0.974177	639	37.09	-95.71
ERR1582494	PRJEB15148	ERP016854	0	218	0	0	10167	0	NSW	1036.02	1198.01	6.80381	0.972608	0.973337	631	37.09	-95.71
ERR1582496	PRJEB15148	ERP016854	0	237	0	0	10175	0	NSW	840.418	912.923	6.80016	0.97287	0.979313	621	37.09	-95.71
ERR1582535	PRJEB15148	ERP016854	0	278	0	0	10142	0	NSW	1249.75	1289.68	7.47725	0.983696	0.968517	821	37.09	-95.71
ERR1582604	PRJEB15148	ERP016854	0	127	0	0	10039	0	NSW	1902.47	1831.23	5.56474	0.924622	0.953545	807	37.09	-95.71
ERR1582618	PRJEB15148	ERP016854	0	168	0	0	10132	0	NSW	873.877	971.006	6.35785	0.962429	0.97664	574	37.09	-95.71
ERR1582619	PRJEB15148	ERP016854	0	181	0	0	9996	0	NSW	1427.32	1328.72	6.28652	0.950999	0.963241	771	37.09	-95.71
ERR1582620	PRJEB15148	ERP016854	0	184	0	0	9986	0	NSW	1811.24	1670.86	6.7372	0.966762	0.953098	938	37.09	-95.71
ERR1582627	PRJEB15148	ERP016854	0	141	0	0	10102	0	NSW	1219.85	1399.83	6.49682	0.973312	0.969048	636	37.09	-95.71
ERR1582631	PRJEB15148	ERP016854	0	191	0	0	10101	0	NSW	1309.66	1372.8	6.55214	0.956229	0.965517	749	37.09	-95.71
ERR1582644	PRJEB15148	ERP016854	0	117	0	0	10071	0	NSW	1427.38	1411.13	5.90774	0.945677	0.965524	644	37.09	-95.71
ERR1582662	PRJEB15148	ERP016854	0	162	0	0	10016	0	NSW	1850.69	1989.53	6.83288	0.972586	0.953104	889	37.09	-95.71
ERR1582681	PRJEB15148	ERP016854	0	167	0	0	10058	0	NSW	1213.53	1149.85	5.97484	0.939454	0.967606	703	37.09	-95.71
ERR1582705	PRJEB15148	ERP016854	0	182	0	0	10079	0	NSW	1273.87	1399.43	6.15419	0.927421	0.966392	733	37.09	-95.71
ERR1582723	PRJEB15148	ERP016854	0	115	0	0	10140	0	NSW	1148.7	1112.83	6.07325	0.960981	0.972413	550	37.09	-95.71
ERR1582725	PRJEB15148	ERP016854	0	167	0	0	10146	0	NSW	1204.69	1199.48	6.80686	0.977743	0.969798	675	37.09	-95.71
ERR1582734	PRJEB15148	ERP016854	0	124	0	0	10154	0	NSW	889.212	1030.97	5.9268	0.951659	0.977708	487	37.09	-95.71
ERR1582747	PRJEB15148	ERP016854	0	181	0	0	10153	0	NSW	1034.53	1137.44	6.4689	0.965583	0.973633	601	37.09	-95.71
ERR1582752	PRJEB15148	ERP016854	0	148	0	0	10149	0	NSW	960.061	1041.62	6.28537	0.968721	0.974664	567	37.09	-95.71
ERR1582795	PRJEB15148	ERP016854	0	112	0	0	10092	0	NSW	1057.3	993.853	5.96599	0.962053	0.973896	532	37.09	-95.71
ERR1582812	PRJEB15148	ERP016854	0	164	0	0	10095	0	NSW	1277.48	1271.43	6.43907	0.971252	0.968196	670	37.09	-95.71
ERR1582841	PRJEB15148	ERP016854	0	157	0	0	10134	0	NSW	1168.78	1144.02	6.39031	0.962443	0.970119	665	37.09	-95.71
ERR1582873	PRJEB15148	ERP016854	0	181	0	0	10111	0	NSW	1212.61	1221.3	6.5387	0.968651	0.968922	686	37.09	-95.71
ERR1582896	PRJEB15148	ERP016854	0	272	0	0	10138	0	NSW	1029.43	1057.06	6.36061	0.934251	0.973262	726	37.09	-95.71
ERR1582898	PRJEB15148	ERP016854	0	150	0	0	10156	0	NSW	949.677	987.136	5.61328	0.92957	0.974283	570	37.09	-95.71
ERR1582902	PRJEB15148	ERP016854	0	235	0	0	10140	0	NSW	1296.49	1234.53	6.06555	0.92186	0.964846	800	37.09	-95.71
ERR1582916	PRJEB15148	ERP016854	0	233	0	0	10099	0	NSW	1553.24	1568.11	6.58738	0.952811	0.959055	865	37.09	-95.71
ERR1582923	PRJEB15148	ERP016854	0	148	0	0	10129	0	NSW	932.919	909.255	6.20974	0.960127	0.975755	557	37.09	-95.71
ERR1582935	PRJEB15148	ERP016854	0	172	0	0	10160	0	NSW	1169	1134.15	6.55899	0.968533	0.969607	675	37.09	-95.71
ERR1582938	PRJEB15148	ERP016854	0	181	0	0	10113	0	NSW	1039.84	1161.6	5.8736	0.925851	0.972063	628	37.09	-95.71
ERR1582957	PRJEB15148	ERP016854	0	199	0	0	10119	0	NSW	1654.46	1660.62	6.59923	0.968192	0.958025	824	37.09	-95.71
ERR1582966	PRJEB15148	ERP016854	0	192	0	0	10138	0	NSW	1149.79	1203.28	6.62748	0.966021	0.970923	684	37.09	-95.71
ERR1582983	PRJEB15148	ERP016854	0	152	0	0	10103	0	NSW	1425.75	1449.01	6.01373	0.95265	0.964172	676	37.09	-95.71
ERR1582996	PRJEB15148	ERP016854	0	203	0	0	10081	0	NSW	1658.59	1679.15	6.6239	0.962391	0.954114	896	37.09	-95.71
ERR1583011	PRJEB15148	ERP016854	0	198	0	0	10060	0	NSW	1873.71	1815.25	6.76937	0.967288	0.951136	934	37.09	-95.71
ERR1589263	PRJEB15163	ERP016869	0	455	0	0	9825	0	NSS	5121.93	5099.91	9.45246	0.993802	0.857792	2474	37.552	-110.675
ERR1589266	PRJEB15163	ERP016869	0	416	0	0	10146	0	NSS	2601.53	2631.27	9.21645	0.99569	0.928268	1712	37.55	-110.677
ERR1589267	PRJEB15163	ERP016869	0	407	0	0	9961	0	NSS	3722.89	3844.84	9.45143	0.99582	0.895728	2010	37.55	-110.676
ERR1589269	PRJEB15163	ERP016869	0	426	0	0	9593	0	NSS	4064.18	4358.72	9.81893	0.997359	0.877162	2178	37.55	-110.676
ERR1589279	PRJEB15163	ERP016869	0	451	0	0	10164	0	NSS	4076.14	3981.77	9.56767	0.995595	0.890363	2202	37.551	-110.676
ERR1589294	PRJEB15163	ERP016869	0	453	0	0	10076	0	NSS	2797.54	2939.6	9.29095	0.995493	0.921325	1809	37.55	-110.677
ERR1589297	PRJEB15163	ERP016869	0	489	0	0	10078	0	NSS	3529.75	3494.23	9.66184	0.996843	0.902852	2127	37.55	-110.677
ERR1589299	PRJEB15163	ERP016869	0	482	0	0	9697	0	NSS	3044.86	3196.61	9.61457	0.996459	0.911506	1972	37.55	-110.677
ERR1589308	PRJEB15163	ERP016869	0	337	0	0	9829	0	NSS	2561.82	2890.89	8.8028	0.9943	0.928938	1480	37.472	-110.709
ERR1589312	PRJEB15163	ERP016869	0	302	0	0	10034	0	NSS	1928.8	2074.19	8.23993	0.990803	0.946608	1177	37.472	-110.71
ERR1589314	PRJEB15163	ERP016869	0	366	0	0	10011	0	NSS	2330.19	2405.38	8.93763	0.994297	0.927966	1478	37.472	-110.71
ERR1589316	PRJEB15163	ERP016869	0	360	0	0	9580	0	NSS	3062.55	3347.56	9.17205	0.995774	0.908104	1695	37.472	-110.71
ERR1589322	PRJEB15163	ERP016869	0	364	0	0	9939	0	NSS	4303.78	4229.82	8.43871	0.979217	0.883448	2076	37.495	-110.7
ERR1589325	PRJEB15163	ERP016869	0	284	0	0	10154	0	NSS	1834.11	1947	7.99215	0.989715	0.95107	1118	37.502	-110.699
ERR1589335	PRJEB15163	ERP016869	0	255	0	0	10106	0	NSS	2078.44	2130.67	7.80359	0.986283	0.94528	1137	37.496	-110.7
ERR1589342	PRJEB15163	ERP016869	0	197	0	0	9302	0	NSS	2571.98	2659.51	9.13278	0.996267	0.802062	1133	37.501	-110.7
ERR1589344	PRJEB15163	ERP016869	0	364	0	0	8891	0	NSS	2826.44	3081.02	9.38247	0.996769	0.90253	1649	37.501	-110.7
ERR1589746	PRJEB15174	ERP016879	0	509	0	0	10175	0	NSS	4126.28	4100.04	9.57202	0.996554	0.889608	2171	20.098	-155.805
ERR1589750	PRJEB15174	ERP016879	0	526	0	0	10162	0	NSS	4758.15	4671.72	9.73229	0.996339	0.872265	2429	20.098	-155.805
ERR1589765	PRJEB15174	ERP016879	0	487	0	0	10161	0	NSS	4793.58	4486.12	9.60037	0.996414	0.874546	2344	20.105	-155.787
ERR1589780	PRJEB15174	ERP016879	0	526	0	0	10201	0	NSS	4096.15	4377.39	9.58128	0.996387	0.890836	2127	20.109	-155.776
ERR1589781	PRJEB15174	ERP016879	0	580	0	0	10196	0	NSS	4119.05	4118.02	9.61681	0.996298	0.890316	2181	20.109	-155.776
ERR1589784	PRJEB15174	ERP016879	0	476	0	0	10182	0	NSS	3237.53	3169.41	8.6669	0.988469	0.911539	1791	20.109	-155.776
ERR1589797	PRJEB15174	ERP016879	0	390	0	0	10181	0	NSS	2766.73	2709.56	8.09558	0.98829	0.928033	1415	20.108	-155.77
ERR1589809	PRJEB15174	ERP016879	0	488	0	0	10174	0	NSS	3871.77	3740.59	9.20032	0.995054	0.896897	1998	20.123	-155.764
ERR1589816	PRJEB15174	ERP016879	0	312	0	0	10195	0	NSS	2010.47	1973.98	7.91774	0.985194	0.947296	1179	20.126	-155.764
ERR1589823	PRJEB15174	ERP016879	0	345	0	0	10153	0	NSS	2817.47	2767.48	8.12251	0.989332	0.926239	1408	20.123	-155.772
ERR1589826	PRJEB15174	ERP016879	0	394	0	0	10168	0	NSS	3794.55	3793.03	8.74605	0.992325	0.902086	1791	20.123	-155.772
ERR1589840	PRJEB15174	ERP016879	0	322	0	0	10195	0	NSS	1998.93	2020.14	7.92603	0.987572	0.947741	1137	20.109	-155.727
ERR1589851	PRJEB15174	ERP016879	0	286	0	0	10196	0	NSS	1815.7	1836.35	7.43817	0.984346	0.953001	967	20.122	-155.774
ERR1589852	PRJEB15174	ERP016879	0	509	0	0	10167	0	NSS	3657.59	3572	9.27999	0.995375	0.900894	1991	20.122	-155.774
ERR1589915	PRJEB15175	ERP016880	1	156	0.00641	13	10193	0.00128	SLS	1035.67	1099.08	5.55275	0.937747	0.975122	485	31.85	87.47
ERR1589920	PRJEB15175	ERP016880	1	269	0.00372	26	10211	0.00255	NSLS	1634.36	1705.45	6.75304	0.974125	0.958321	831	29.21	87.4
ERR1590022	PRJEB15178	ERP016883	1	190	0.00526	22	10178	0.00216	SLS	837.788	902.4	6.51787	0.97403	0.978496	538	37.4754	-121.973
ERR1590023	PRJEB15178	ERP016883	3	238	0.01261	74	10175	0.00727	SLS	1022.44	1151.25	6.91838	0.979541	0.974321	621	37.4741	-121.973
ERR1590026	PRJEB15178	ERP016883	3	244	0.0123	38	10170	0.00374	SW	2965.9	2949.96	7.07456	0.967345	0.930023	1169	17.9736	-67.0148
ERR1590027	PRJEB15178	ERP016883	2	245	0.00816	22	10121	0.00217	SW	3068.39	3074.8	7.13337	0.974077	0.930157	1152	17.9736	-67.0148
ERR1590029	PRJEB15178	ERP016883	2	228	0.00877	15	10105	0.00148	SW	3013.62	2979.88	6.68264	0.94738	0.929947	1163	17.975	-67.0138
ERR1590030	PRJEB15178	ERP016883	0	216	0	0	10181	0	SLW	781.624	804.737	5.5601	0.931462	0.979772	518	17.9548	-67.1969
ERR1590031	PRJEB15178	ERP016883	8	165	0.04848	59	10169	0.0058	SLW	774.601	839.133	4.97021	0.894659	0.980075	451	17.9538	-67.1967
ERR1590032	PRJEB15178	ERP016883	5	168	0.02976	52	10167	0.00511	SLW	884.448	901.484	5.11418	0.90379	0.976842	515	17.9544	-67.1962
ERR1590039	PRJEB15178	ERP016883	8	399	0.02005	56	10162	0.00551	SLS	1297.92	1391.6	7.45404	0.975926	0.966862	861	17.9504	-67.1929
ERR1590041	PRJEB15178	ERP016883	7	450	0.01556	114	10144	0.01124	SLS	1530.15	1560.74	8.04416	0.989371	0.960674	1043	17.9506	-67.1934
ERR1591091	PRJEB15194	ERP016900	0	740	0	0	10033	0	NSS	7196.73	6899.18	10.9633	0.999012	0.800729	3615	35.117	138.937
ERR1591093	PRJEB15194	ERP016900	0	721	0	0	10049	0	NSS	6672.01	6442.45	10.7997	0.998816	0.807478	3360	35.117	138.937
ERR1591094	PRJEB15194	ERP016900	0	691	0	0	10031	0	NSS	7308.99	7137.06	10.8492	0.998802	0.799822	3552	35.117	138.937
ERR1591095	PRJEB15194	ERP016900	0	665	0	0	10082	0	NSS	6495.58	6092.05	10.4796	0.998003	0.825458	3159	35.117	138.937
ERR1591102	PRJEB15194	ERP016900	0	638	0	0	9997	0	NSS	7253.85	7028.88	10.5103	0.997596	0.806171	3349	35.117	138.937
ERR1591104	PRJEB15194	ERP016900	0	573	0	0	9780	0	NSS	6260.04	6082.87	10.6621	0.998571	0.774419	2915	35.117	138.937
ERR1591107	PRJEB15194	ERP016900	0	745	0	0	10053	0	NSS	7455.55	7202.59	10.898	0.998786	0.79803	3581	35.117	138.937
ERR1591115	PRJEB15194	ERP016900	0	664	0	0	10005	0	NSS	6943.37	6888.71	10.6149	0.998031	0.809058	3374	35.117	138.937
ERR1591118	PRJEB15194	ERP016900	0	679	0	0	10079	0	NSS	7090.64	6925.08	10.7406	0.998384	0.807114	3448	35.117	138.937
ERR1591121	PRJEB15194	ERP016900	0	717	0	0	10060	0	NSS	7248.85	7161.31	10.8862	0.998728	0.800688	3581	35.117	138.937
ERR1591122	PRJEB15194	ERP016900	0	688	0	0	10070	0	NSS	7384.59	7160.99	10.8711	0.998714	0.797906	3578	35.117	138.937
ERR1591124	PRJEB15194	ERP016900	0	721	0	0	9988	0	NSS	7167.42	7038.72	10.8964	0.998946	0.799859	3481	35.117	138.937
ERR1591148	PRJEB15194	ERP016900	0	712	0	0	10073	0	NSS	7435.81	7119.79	10.8714	0.998784	0.79819	3587	35.117	138.937
ERR1591155	PRJEB15194	ERP016900	0	787	0	0	10082	0	NSS	6687.35	6390.27	10.7494	0.998596	0.815758	3401	35.117	138.937
ERR1591159	PRJEB15194	ERP016900	0	728	0	0	10041	0	NSS	7123.84	6842.47	10.8392	0.998709	0.804787	3529	35.117	138.937
ERR1591161	PRJEB15194	ERP016900	0	697	0	0	10034	0	NSS	6978.1	6908.84	10.8228	0.99881	0.797118	3338	35.117	138.937
ERR1591169	PRJEB15194	ERP016900	0	723	0	0	9906	0	NSS	7696.97	7602.46	10.9914	0.998909	0.787849	3694	35.117	138.937
ERR1591172	PRJEB15194	ERP016900	1	755	0.00132	2	10052	0.0002	NSS	7182.82	7109.65	10.9434	0.99888	0.801239	3610	35.117	138.937
ERR1591177	PRJEB15194	ERP016900	0	733	0	0	10029	0	NSS	7522.6	7069.7	10.9286	0.998984	0.793257	3557	35.117	138.937
ERR1591178	PRJEB15194	ERP016900	0	737	0	0	10056	0	NSS	7037.72	6897.14	10.8229	0.99868	0.80628	3488	35.117	138.937
ERR1591194	PRJEB15194	ERP016900	0	673	0	0	10028	0	NSS	7392.98	7127.41	10.8135	0.998621	0.800473	3535	35.117	138.937
ERR1591200	PRJEB15194	ERP016900	0	706	0	0	10057	0	NSS	7618.56	7154.02	10.9113	0.998906	0.795597	3617	35.117	138.937
ERR1591203	PRJEB15194	ERP016900	0	719	0	0	10079	0	NSS	6474.38	6283.76	10.6529	0.998447	0.819944	3279	35.117	138.937
ERR1591210	PRJEB15194	ERP016900	0	687	0	0	10035	0	NSS	7184.08	6968	10.8699	0.998881	0.804717	3513	35.117	138.937
ERR1591211	PRJEB15194	ERP016900	0	695	0	0	10059	0	NSS	6398.41	6361.67	10.5658	0.998247	0.808922	3118	35.117	138.937
ERR1591218	PRJEB15194	ERP016900	0	771	0	0	10018	0	NSS	7482.97	7240.62	10.9943	0.999015	0.795168	3666	35.117	138.937
ERR1591223	PRJEB15194	ERP016900	0	707	0	0	9995	0	NSS	7301.1	7023.13	10.7741	0.998602	0.804236	3465	35.117	138.937
ERR1591225	PRJEB15194	ERP016900	0	690	0	0	10037	0	NSS	7032.82	6946.56	10.8224	0.998791	0.794326	3322	35.117	138.937
ERR1591226	PRJEB15194	ERP016900	0	723	0	0	10004	0	NSS	7517.81	7340.98	11.0127	0.999073	0.794867	3657	35.117	138.937
ERR1591228	PRJEB15194	ERP016900	0	712	0	0	10046	0	NSS	7299.24	7202.03	10.8839	0.998906	0.799781	3523	35.117	138.937
ERR1591231	PRJEB15194	ERP016900	0	659	0	0	10057	0	NSS	6391.68	6210.58	10.4588	0.998231	0.826539	3111	35.117	138.937
ERR1591239	PRJEB15194	ERP016900	0	722	0	0	10015	0	NSS	7081.67	6986.56	10.7563	0.998632	0.805073	3455	35.117	138.937
ERR1591245	PRJEB15194	ERP016900	0	713	0	0	10009	0	NSS	7978.28	7424.13	11.0027	0.998966	0.786895	3744	35.117	138.937
ERR1591248	PRJEB15194	ERP016900	0	688	0	0	9988	0	NSS	7597.68	7493.34	10.852	0.998851	0.796675	3535	35.117	138.937
ERR1591260	PRJEB15194	ERP016900	0	754	0	0	10033	0	NSS	7297.6	6998.49	10.8687	0.998854	0.801869	3545	35.117	138.937
ERR1591264	PRJEB15194	ERP016900	0	695	0	0	9994	0	NSS	6985.92	6790.1	10.8137	0.998816	0.809074	3458	35.117	138.937
ERR1591267	PRJEB15194	ERP016900	0	729	0	0	10052	0	NSS	6916.28	6746.81	10.7984	0.998804	0.811024	3428	35.117	138.937
ERR1591289	PRJEB15194	ERP016900	0	732	0	0	10050	0	NSS	7397.35	7105.05	10.9222	0.998876	0.798404	3599	35.117	138.937
ERR1591293	PRJEB15194	ERP016900	0	759	0	0	9982	0	NSS	7515.8	7197.82	10.9739	0.998979	0.794781	3661	35.117	138.937
ERR1591298	PRJEB15194	ERP016900	0	682	0	0	10089	0	NSS	6882.11	6870.5	10.8308	0.99887	0.787121	3264	35.117	138.937
ERR1591301	PRJEB15194	ERP016900	0	699	0	0	10065	0	NSS	6933.73	6810.86	10.7676	0.99874	0.807283	3389	35.117	138.937
ERR1591308	PRJEB15194	ERP016900	0	731	0	0	10037	0	NSS	6920.85	6773.47	10.7992	0.998629	0.809252	3458	35.117	138.937
ERR1591311	PRJEB15194	ERP016900	0	734	0	0	10053	0	NSS	7264.45	6946.39	10.8548	0.998821	0.803469	3497	35.117	138.937
ERR1591312	PRJEB15194	ERP016900	0	680	0	0	9971	0	NSS	6453.9	6303.4	10.5476	0.998458	0.824007	3155	35.117	138.937
ERR1591319	PRJEB15194	ERP016900	0	734	0	0	10052	0	NSS	7514.38	7081.89	10.9442	0.998973	0.798841	3610	35.117	138.937
ERR1591333	PRJEB15194	ERP016900	0	715	0	0	10061	0	NSS	7669.11	7321.8	10.9427	0.998947	0.794617	3629	35.117	138.937
ERR1591338	PRJEB15194	ERP016900	0	701	0	0	10035	0	NSS	7642.9	7469.75	10.9148	0.998922	0.793229	3623	35.117	138.937
ERR1591339	PRJEB15194	ERP016900	0	695	0	0	10049	0	NSS	7117.01	6953.08	10.8208	0.998744	0.802289	3484	35.117	138.937
ERR1591344	PRJEB15194	ERP016900	0	734	0	0	10037	0	NSS	7547.63	7376.64	10.9676	0.998985	0.79435	3634	35.117	138.937
ERR1591346	PRJEB15194	ERP016900	0	649	0	0	10042	0	NSS	6953.03	6831.56	10.6238	0.998503	0.811713	3322	35.117	138.937
ERR1591347	PRJEB15194	ERP016900	0	749	0	0	10024	0	NSS	7799.77	7528.5	10.9625	0.998928	0.789209	3683	35.117	138.937
ERR1591350	PRJEB15194	ERP016900	0	740	0	0	10054	0	NSS	6942.79	6760.66	10.9038	0.99892	0.802251	3494	35.117	138.937
ERR1591357	PRJEB15194	ERP016900	0	711	0	0	10107	0	NSS	7178.65	6927.56	10.8778	0.998845	0.804382	3531	35.117	138.937
ERR1591365	PRJEB15194	ERP016900	0	715	0	0	10030	0	NSS	6993.32	6682.24	10.8321	0.998853	0.808873	3468	35.117	138.937
ERR1591373	PRJEB15194	ERP016900	0	710	0	0	10001	0	NSS	7809.81	7424.07	10.9364	0.99894	0.784844	3616	35.117	138.937
ERR1591381	PRJEB15194	ERP016900	0	756	0	0	10044	0	NSS	7047.3	6815.07	10.9262	0.998954	0.805807	3549	35.117	138.937
ERR1591385	PRJEB15194	ERP016900	0	769	0	0	10029	0	NSS	7126.89	6962.61	10.9689	0.998978	0.800928	3613	35.117	138.937
ERR1591391	PRJEB15194	ERP016900	0	720	0	0	10042	0	NSS	7776.64	7696.9	10.9492	0.998992	0.792464	3619	35.117	138.937
ERR1591396	PRJEB15194	ERP016900	0	722	0	0	10033	0	NSS	7496.41	6976.76	10.9391	0.998956	0.799567	3605	35.117	138.937
ERR1591397	PRJEB15194	ERP016900	0	748	0	0	10034	0	NSS	7521.77	7385.66	10.9182	0.998927	0.796607	3596	35.117	138.937
ERR1591403	PRJEB15194	ERP016900	0	696	0	0	10045	0	NSS	7516.46	7197.49	10.9267	0.998878	0.796524	3624	35.117	138.937
ERR1591408	PRJEB15194	ERP016900	0	736	0	0	10035	0	NSS	7385.25	7021.05	10.945	0.998831	0.798052	3653	35.117	138.937
ERR1591416	PRJEB15194	ERP016900	0	251	0	0	10132	0	NSW	1536.42	1524.7	5.90443	0.928745	0.958637	849	35.117	138.937
ERR1591423	PRJEB15194	ERP016900	0	589	0	0	10049	0	NSS	6311.73	6197.52	9.85381	0.991504	0.826982	3023	35.117	138.937
ERR1591427	PRJEB15194	ERP016900	0	541	0	0	10072	0	NSS	6408.91	6529.11	9.66758	0.986609	0.828209	2964	35.117	138.937
ERR1591433	PRJEB15194	ERP016900	0	713	0	0	10131	0	NSS	2738.68	2738.89	9.16095	0.99012	0.925447	1977	35.117	138.937
ERR1591438	PRJEB15194	ERP016900	0	509	0	0	9919	0	NSS	5757.24	5844.23	9.48313	0.992978	0.841548	2691	35.117	138.937
ERR1591441	PRJEB15194	ERP016900	0	538	0	0	10016	0	NSS	6566.65	6427.16	9.81913	0.994782	0.824435	2959	35.117	138.937
ERR1591444	PRJEB15194	ERP016900	0	611	0	0	10080	0	NSS	4707.98	4507.67	9.35582	0.988346	0.866164	2563	35.117	138.937
ERR1591447	PRJEB15194	ERP016900	0	507	0	0	10061	0	NSS	5929.07	5668.44	9.12084	0.983689	0.841634	2689	35.117	138.937
ERR1591459	PRJEB15194	ERP016900	0	605	0	0	9868	0	NSS	5054.03	4899.85	9.76417	0.995132	0.853822	2614	35.117	138.937
ERR1591485	PRJEB15194	ERP016900	0	644	0	0	10035	0	NSS	6135.79	6128.98	10.2799	0.994265	0.807303	3044	35.117	138.937
ERR1591490	PRJEB15194	ERP016900	0	715	0	0	10043	0	NSS	7633.35	7662.23	10.9468	0.99889	0.793551	3635	35.117	138.937
ERR1591493	PRJEB15194	ERP016900	0	709	0	0	10037	0	NSS	7628.93	7342.78	10.9218	0.998699	0.791239	3687	35.117	138.937
ERR1591494	PRJEB15194	ERP016900	0	671	0	0	10053	0	NSS	6709.18	6659.18	10.5378	0.9966	0.814523	3367	35.117	138.937
ERR1591497	PRJEB15194	ERP016900	0	596	0	0	10068	0	NSS	6640.4	6227.59	9.69518	0.984148	0.816445	3072	35.117	138.937
ERR1591501	PRJEB15194	ERP016900	0	631	0	0	10006	0	NSS	7561.42	7315.34	10.5348	0.997131	0.800493	3410	35.117	138.937
ERR1591508	PRJEB15194	ERP016900	0	654	0	0	10056	0	NSS	7420.6	7311.86	10.744	0.998562	0.798602	3458	35.117	138.937
ERR1591514	PRJEB15194	ERP016900	0	670	0	0	10040	0	NSS	7797.93	7658.72	10.8708	0.998506	0.788939	3668	35.117	138.937
ERR1591515	PRJEB15194	ERP016900	0	644	0	0	10030	0	NSS	7038.14	6990.77	10.5216	0.996176	0.808341	3377	35.117	138.937
ERR1591518	PRJEB15194	ERP016900	0	681	0	0	10034	0	NSS	7418.14	7105.37	10.8873	0.998781	0.799153	3583	35.117	138.937
ERR1591521	PRJEB15194	ERP016900	0	722	0	0	10062	0	NSS	6828.18	6657.82	10.803	0.99875	0.812236	3440	35.117	138.937
ERR1591524	PRJEB15194	ERP016900	0	708	0	0	10063	0	NSS	7466.91	7090.59	10.8741	0.998686	0.797614	3599	35.117	138.937
ERR1591526	PRJEB15194	ERP016900	0	602	0	0	10006	0	NSS	7097.94	6770.01	10.0684	0.990498	0.810114	3278	35.117	138.937
ERR1591529	PRJEB15194	ERP016900	0	679	0	0	10023	0	NSS	7506.55	7684.16	10.4639	0.995251	0.798429	3413	35.117	138.937
ERR1591531	PRJEB15194	ERP016900	0	700	0	0	10026	0	NSS	7145	6777.78	10.7726	0.998667	0.806353	3469	35.117	138.937
ERR1591541	PRJEB15194	ERP016900	0	721	0	0	10013	0	NSS	6764.86	6532.74	10.7532	0.998642	0.80546	3303	35.117	138.937
ERR1591548	PRJEB15194	ERP016900	0	683	0	0	10015	0	NSS	8031.07	7803.59	10.9545	0.998946	0.786617	3675	35.117	138.937
ERR1591551	PRJEB15194	ERP016900	0	660	0	0	10033	0	NSS	7733.28	7528.07	10.7373	0.998039	0.793562	3558	35.117	138.937
ERR1591557	PRJEB15194	ERP016900	0	675	0	0	10060	0	NSS	7062.87	6574.36	10.5012	0.996977	0.810856	3363	35.117	138.937
ERR1591562	PRJEB15194	ERP016900	0	692	0	0	10029	0	NSS	6737.39	6618.3	10.7631	0.998449	0.812734	3432	35.117	138.937
ERR1591563	PRJEB15194	ERP016900	0	517	0	0	10067	0	NSS	5900.1	5867.75	10.2731	0.996486	0.778771	2642	35.117	138.937
ERR1591564	PRJEB15194	ERP016900	0	651	0	0	10057	0	NSS	7495.56	7173.41	10.7026	0.998193	0.796989	3454	35.117	138.937
ERR1591569	PRJEB15194	ERP016900	0	732	0	0	9996	0	NSS	7407.43	6993.07	10.9256	0.998958	0.799546	3588	35.117	138.937
ERR1591571	PRJEB15194	ERP016900	0	624	0	0	10034	0	NSS	6833.86	6581.19	10.5183	0.997736	0.807246	3232	35.117	138.937
ERR1591576	PRJEB15194	ERP016900	0	684	0	0	10076	0	NSS	6923.81	6477.91	10.676	0.998517	0.815262	3333	35.117	138.937
ERR1591577	PRJEB15194	ERP016900	0	631	0	0	10054	0	NSS	6824.52	6634	10.4026	0.997025	0.816212	3234	35.117	138.937
ERR1591583	PRJEB15194	ERP016900	0	645	0	0	10027	0	NSS	6950.45	6666.96	10.4767	0.997132	0.811995	3332	35.117	138.937
ERR1591584	PRJEB15194	ERP016900	0	702	0	0	10094	0	NSS	7010.53	6852.17	10.8106	0.998579	0.80812	3477	35.117	138.937
ERR1591587	PRJEB15194	ERP016900	0	734	0	0	10048	0	NSS	7485.93	7147.49	10.9741	0.998922	0.796458	3655	35.117	138.937
ERR1591590	PRJEB15194	ERP016900	0	576	0	0	10033	0	NSS	6485.83	6402.81	9.70047	0.985224	0.822936	3071	35.117	138.937
ERR1591591	PRJEB15194	ERP016900	0	609	0	0	10055	0	NSS	7129.82	6915.58	9.83509	0.984618	0.81009	3247	35.117	138.937
ERR1591595	PRJEB15194	ERP016900	0	539	0	0	10081	0	NSS	6028.76	6006.68	9.32521	0.982119	0.836433	2840	35.117	138.937
ERR1591597	PRJEB15194	ERP016900	0	595	0	0	10078	0	NSS	6247.44	5993.19	9.85181	0.990209	0.83012	3025	35.117	138.937
ERR1591599	PRJEB15194	ERP016900	0	536	0	0	10060	0	NSS	6375.6	5972.52	9.38335	0.979404	0.83099	2928	35.117	138.937
ERR1591603	PRJEB15194	ERP016900	0	622	0	0	10044	0	NSS	6914.62	6522.03	10.7023	0.998461	0.800106	3280	35.117	138.937
ERR1591604	PRJEB15194	ERP016900	0	689	0	0	10036	0	NSS	7674.81	7558.7	10.788	0.998094	0.793032	3596	35.117	138.937
ERR1591606	PRJEB15194	ERP016900	0	672	0	0	10006	0	NSS	7251.87	7251.75	10.6504	0.997491	0.802569	3463	35.117	138.937
ERR1591607	PRJEB15194	ERP016900	0	644	0	0	10054	0	NSS	6361.5	6149.45	10.1262	0.993184	0.826934	3098	35.117	138.937
ERR1591611	PRJEB15194	ERP016900	0	696	0	0	10067	0	NSS	7454.79	7252.22	10.7653	0.998612	0.799272	3505	35.117	138.937
ERR1591612	PRJEB15194	ERP016900	0	699	0	0	10040	0	NSS	7781.77	7396.32	10.9308	0.99887	0.790002	3680	35.117	138.937
ERR1591614	PRJEB15194	ERP016900	0	718	0	0	10032	0	NSS	7402.42	7189.22	10.8927	0.998747	0.797989	3597	35.117	138.937
ERR1591618	PRJEB15194	ERP016900	0	677	0	0	10049	0	NSS	7195.39	6967.9	10.7125	0.998492	0.806814	3414	35.117	138.937
ERR1591621	PRJEB15194	ERP016900	0	704	0	0	10049	0	NSS	7214.43	7124.5	10.9086	0.998906	0.800944	3573	35.117	138.937
ERR1591624	PRJEB15194	ERP016900	0	694	0	0	10004	0	NSS	7400.48	7342.97	10.7208	0.996597	0.796461	3589	35.117	138.937
ERR1591628	PRJEB15194	ERP016900	0	721	0	0	10007	0	NSS	6668.33	6531.36	10.797	0.998695	0.814767	3409	35.117	138.937
ERR1591633	PRJEB15194	ERP016900	0	648	0	0	10057	0	NSS	6927.11	6754.68	10.3636	0.994389	0.811358	3353	35.117	138.937
ERR1591639	PRJEB15194	ERP016900	0	674	0	0	10022	0	NSS	6818.87	6609.78	10.4347	0.996647	0.814833	3288	35.117	138.937
ERR1591643	PRJEB15194	ERP016900	0	691	0	0	9967	0	NSS	7343.61	7004.95	10.7626	0.998741	0.803413	3453	35.117	138.937
ERR1591645	PRJEB15194	ERP016900	0	706	0	0	10028	0	NSS	7731.43	7387.35	10.7378	0.997753	0.793551	3593	35.117	138.937
ERR1591646	PRJEB15194	ERP016900	0	634	0	0	10018	0	NSS	7277.74	6882.28	10.4409	0.996031	0.806274	3373	35.117	138.937
ERR1591650	PRJEB15194	ERP016900	0	641	0	0	10038	0	NSS	6993.45	6833.04	10.4341	0.994924	0.808881	3386	35.117	138.937
ERR1591662	PRJEB15194	ERP016900	0	696	0	0	10038	0	NSS	7343.53	7084.03	10.8673	0.998768	0.801161	3558	35.117	138.937
ERR1591664	PRJEB15194	ERP016900	0	688	0	0	9997	0	NSS	7050.74	6890.03	10.7624	0.998066	0.804743	3525	35.117	138.937
ERR1591669	PRJEB15194	ERP016900	0	709	0	0	10009	0	NSS	7175.43	7115.25	10.7597	0.99855	0.803429	3449	35.117	138.937
ERR1591671	PRJEB15194	ERP016900	0	725	0	0	10013	0	NSS	6506.22	6261.04	10.7671	0.998652	0.817734	3395	35.117	138.937
ERR1591672	PRJEB15194	ERP016900	0	681	0	0	10000	0	NSS	6744.56	6525.58	10.6173	0.998023	0.81495	3329	35.117	138.937
ERR1591674	PRJEB15194	ERP016900	0	666	0	0	9963	0	NSS	6541.16	6263.13	10.6852	0.998588	0.818715	3312	35.117	138.937
ERR1591675	PRJEB15194	ERP016900	0	725	0	0	10009	0	NSS	6998.2	6788.98	10.8277	0.998875	0.810272	3430	35.117	138.937
ERR1591679	PRJEB15194	ERP016900	0	675	0	0	10050	0	NSS	7650.97	7363.8	10.5912	0.997209	0.794265	3535	35.117	138.937
ERR1591680	PRJEB15194	ERP016900	0	723	0	0	10070	0	NSS	7327.54	7078.51	10.8817	0.998878	0.802264	3527	35.117	138.937
ERR1591687	PRJEB15194	ERP016900	0	366	0	0	10078	0	NSS	4316.05	4201.37	8.68696	0.977975	0.803434	1924	35.117	138.937
ERR1591688	PRJEB15194	ERP016900	0	697	0	0	10034	0	NSS	7140.67	6867.08	10.7047	0.998411	0.806398	3441	35.117	138.937
ERR1591692	PRJEB15194	ERP016900	0	705	0	0	10039	0	NSS	7310.63	6928.64	10.7959	0.998324	0.801141	3557	35.117	138.937
ERR1591704	PRJEB15194	ERP016900	0	722	0	0	10026	0	NSS	7567.36	7290.54	10.9212	0.998892	0.795213	3618	35.117	138.937
ERR1591712	PRJEB15194	ERP016900	0	753	0	0	10034	0	NSS	7339.59	6959.24	10.952	0.998925	0.798424	3639	35.117	138.937
ERR1591715	PRJEB15194	ERP016900	0	745	0	0	10032	0	NSS	7705.57	7317.29	10.9712	0.998983	0.793707	3655	35.117	138.937
ERR1591718	PRJEB15194	ERP016900	0	729	0	0	10048	0	NSS	7610.79	7190.05	10.9821	0.998989	0.794488	3672	35.117	138.937
ERR1591721	PRJEB15194	ERP016900	0	746	0	0	10028	0	NSS	6631.15	6430.83	10.7575	0.998639	0.813417	3349	35.117	138.937
ERR1591722	PRJEB15194	ERP016900	0	659	0	0	10015	0	NSS	6700.11	6642.75	10.5012	0.997908	0.819821	3197	35.117	138.937
ERR1591723	PRJEB15194	ERP016900	0	756	0	0	9884	0	NSS	7160.95	7120.37	10.9711	0.999028	0.800419	3575	35.117	138.937
ERR1593300	PRJEB15216	ERP016925	0	836	0	0	9972	0	NSS	3912.38	3885.72	10.2853	0.998381	0.890036	2538	40.748	-74.001
ERR1593317	PRJEB15216	ERP016925	0	778	0	0	9962	0	NSS	4423.79	4349.26	10.2898	0.99804	0.874963	2675	40.748	-74.001
ERR1593321	PRJEB15216	ERP016925	0	861	0	0	9965	0	NSS	3144.98	3205.99	10.1026	0.997788	0.913621	2296	40.748	-74.001
ERR1593324	PRJEB15216	ERP016925	0	797	0	0	9947	0	NSS	3302.79	3343.37	9.98022	0.997576	0.908973	2238	40.748	-74.001
ERR1593329	PRJEB15216	ERP016925	0	803	0	0	9936	0	NSS	3797.57	3744.92	10.0978	0.997495	0.892743	2486	40.826	-73.94
ERR1593332	PRJEB15216	ERP016925	0	829	0	0	9952	0	NSS	3919.02	3991.33	10.2182	0.998259	0.888989	2484	40.826	-73.94
ERR1593334	PRJEB15216	ERP016925	0	796	0	0	9920	0	NSS	4235.86	4224.13	10.3233	0.998326	0.879754	2648	40.826	-73.94
ERR1593342	PRJEB15216	ERP016925	0	791	0	0	9919	0	NSS	4472.84	4449.14	10.2994	0.998073	0.871757	2724	40.826	-73.94
ERR1593351	PRJEB15216	ERP016925	0	801	0	0	9908	0	NSS	4223.26	4256.04	10.2991	0.998366	0.880168	2588	40.826	-73.94
ERR1593356	PRJEB15216	ERP016925	0	697	0	0	9973	0	NSS	4323.5	4149.32	10.1298	0.997661	0.877809	2576	40.638	-74.074
ERR1593361	PRJEB15216	ERP016925	0	758	0	0	9879	0	NSS	4854.43	4738.69	10.3699	0.998195	0.862278	2809	40.638	-74.074
ERR1593370	PRJEB15216	ERP016925	0	710	0	0	9953	0	NSS	4432.4	4398.37	10.0674	0.997027	0.874614	2583	40.638	-74.074
ERR1593392	PRJEB15216	ERP016925	0	847	0	0	9866	0	NSS	3956.62	3923.32	10.2517	0.998015	0.886997	2591	40.671	-73.935
ERR1593402	PRJEB15216	ERP016925	0	967	0	0	9948	0	NSS	3430.57	3481.77	10.3662	0.998296	0.9063	2507	40.748	-74.001
ERR1593406	PRJEB15216	ERP016925	0	861	0	0	9896	0	NSS	4566.42	4436.29	10.5405	0.998576	0.86966	2870	40.826	-73.94
ERR1593408	PRJEB15216	ERP016925	0	810	0	0	9931	0	NSS	3878.96	3813.1	10.1627	0.997909	0.890633	2498	40.638	-74.074
ERR1593410	PRJEB15216	ERP016925	0	835	0	0	9998	0	NSS	4325.39	4162.61	10.4507	0.998447	0.876973	2792	40.638	-74.074
ERR1593412	PRJEB15216	ERP016925	0	852	0	0	9976	0	NSS	3815.53	3773.38	10.3184	0.998345	0.893653	2548	40.813	-73.939
ERR1593419	PRJEB15216	ERP016925	0	1014	0	0	9988	0	NSS	3337.3	3461.18	10.366	0.998439	0.909343	2451	40.809	-73.963
ERR1593420	PRJEB15216	ERP016925	0	820	0	0	9942	0	NSS	4453.4	4404.39	10.4959	0.998415	0.873126	2830	40.748	-74.001
ERR1593430	PRJEB15216	ERP016925	0	689	0	0	9793	0	NSS	6024.56	5708.68	10.5443	0.997602	0.828149	3191	40.638	-74.074
ERR1593432	PRJEB15216	ERP016925	0	717	0	0	9742	0	NSS	6094.73	5904.12	10.6704	0.998583	0.82736	3246	40.777	-73.975
ERR1593438	PRJEB15216	ERP016925	0	723	0	0	9891	0	NSS	6519.67	6240.65	10.632	0.9978	0.820327	3300	40.777	-73.975
ERR1593440	PRJEB15216	ERP016925	0	740	0	0	9945	0	NSS	6580.12	6233.32	10.8531	0.998539	0.813199	3532	40.777	-73.975
ERR1593442	PRJEB15216	ERP016925	0	710	0	0	9891	0	NSS	4935.73	4797.41	10.261	0.99672	0.861106	2808	40.777	-73.975
ERR1593444	PRJEB15216	ERP016925	0	569	0	0	9969	0	NSS	3634.43	3542.37	9.36291	0.994159	0.898544	2105	40.777	-73.975
ERR1593445	PRJEB15216	ERP016925	0	724	0	0	9891	0	NSS	5701.84	5721.29	10.6037	0.997632	0.835122	3194	40.777	-73.975
ERR1593450	PRJEB15217	ERP016926	0	504	0	0	10173	0	NSS	4855.69	4745.18	9.67062	0.996257	0.869412	2437	42.783	128.2
ERR1593451	PRJEB15217	ERP016926	0	507	0	0	10170	0	NSS	5582.56	5332.16	9.79089	0.996549	0.853281	2622	42.783	128.2
ERR1593456	PRJEB15217	ERP016926	0	432	0	0	10184	0	NSS	5419.77	5051.02	8.97215	0.985815	0.859003	2420	42.4	128.1
ERR1593461	PRJEB15217	ERP016926	0	492	0	0	10180	0	NSS	4767.14	4524.73	9.47257	0.995658	0.87358	2345	42.083	128.067
ERR1593463	PRJEB15217	ERP016926	0	488	0	0	10172	0	NSS	3925.97	3940.43	9.37304	0.995467	0.893819	2090	42.083	128.067
ERR1593464	PRJEB15217	ERP016926	0	434	0	0	10175	0	NSS	3252.15	3197.25	8.96302	0.994068	0.914631	1737	42.083	128.067
ERR1593469	PRJEB15217	ERP016926	0	507	0	0	10184	0	NSS	5117.98	5103.42	9.83506	0.996307	0.863218	2535	42.03	128.067
ERR1593510	PRJEB15218	ERP016927	0	430	0	0	10131	0	NSS	3986.21	3975.3	9.07305	0.994465	0.895837	1944	71.296	-156.766
ERR1593513	PRJEB15218	ERP016927	0	302	0	0	10156	0	NSS	1850.09	2132.18	7.6299	0.982048	0.950265	1076	71.296	-156.766
ERR1593522	PRJEB15218	ERP016927	0	367	0	0	10126	0	NSS	2834.02	2807.59	8.48621	0.989889	0.923244	1569	71.296	-156.766
ERR1593526	PRJEB15218	ERP016927	0	323	0	0	10139	0	NSS	1867.26	1995.06	8.23019	0.992432	0.94989	1119	71.296	-156.766
ERR1593530	PRJEB15218	ERP016927	0	320	0	0	10117	0	NSS	2245.49	2233.54	8.03546	0.987899	0.940419	1244	71.296	-156.766
ERR1593531	PRJEB15218	ERP016927	0	266	0	0	10113	0	NSS	2034.4	2025.51	7.62499	0.982989	0.946085	1125	71.296	-156.766
ERR1593532	PRJEB15218	ERP016927	0	321	0	0	10096	0	NSS	2036.44	2114.06	7.9108	0.986986	0.945943	1171	71.296	-156.766
ERR1593537	PRJEB15218	ERP016927	0	291	0	0	10145	0	NSS	1903.49	1983.16	7.81906	0.987339	0.949747	1095	71.296	-156.766
ERR1593556	PRJEB15218	ERP016927	0	276	0	0	10153	0	NSS	1687.57	1776.93	7.47353	0.982828	0.954877	1015	71.296	-156.766
ERR1594080	PRJEB15228	ERP016937	0	331	0	0	9950	0	NSS	1629.35	1752.08	8.85513	0.99295	0.962647	1343	-28.833	153.417
ERR1594089	PRJEB15228	ERP016937	0	433	0	0	9971	0	NSS	1451.97	1546.07	9.11268	0.995565	0.970463	1244	-28.833	153.417
ERR1594108	PRJEB15228	ERP016937	0	336	0	0	10188	0	NSS	3987.48	3941.76	9.05677	0.992783	0.894202	2011	-28.833	153.417
ERR1594118	PRJEB15228	ERP016937	0	383	0	0	10187	0	NSS	3993.1	3969.82	9.28983	0.994853	0.89292	2079	-28.833	153.417
ERR1594121	PRJEB15228	ERP016937	0	357	0	0	10191	0	NSS	4395.97	4232.82	9.23616	0.993819	0.884679	2155	-28.833	153.417
ERR1594125	PRJEB15228	ERP016937	0	359	0	0	10193	0	NSS	3926.32	4020.86	8.81315	0.981783	0.89364	2027	-28.833	153.417
ERR1594129	PRJEB15228	ERP016937	0	245	0	0	9805	0	NSS	3734.2	3636.5	9.11932	0.994156	0.896382	1990	-28.833	153.417
ERR1594135	PRJEB15228	ERP016937	0	239	0	0	9701	0	NSS	4307.07	4122.21	9.39951	0.995192	0.882799	2209	-28.833	153.417
ERR1594144	PRJEB15228	ERP016937	0	265	0	0	9790	0	NSS	4250.44	4195.64	9.57054	0.995593	0.881567	2289	-28.833	153.417
ERR1594150	PRJEB15228	ERP016937	0	252	0	0	9789	0	NSS	4164.17	4077.62	9.38266	0.99536	0.885426	2167	-28.833	153.417
ERR1594162	PRJEB15228	ERP016937	0	379	0	0	9856	0	NSS	2128.99	2188.97	9.50515	0.996588	0.947896	1676	-28.833	153.417
ERR1594164	PRJEB15228	ERP016937	0	246	0	0	9697	0	NSS	4566.55	4447.57	9.67199	0.995481	0.872222	2430	-28.833	153.417
ERR1594167	PRJEB15228	ERP016937	0	254	0	0	9848	0	NSS	3615.47	3544	9.14423	0.993688	0.899348	1985	-28.833	153.417
ERR1594175	PRJEB15228	ERP016937	0	260	0	0	9757	0	NSS	4412.89	4418.67	9.41623	0.994004	0.878927	2271	-28.833	153.417
ERR1594179	PRJEB15228	ERP016937	0	260	0	0	9764	0	NSS	4139.42	4020.01	9.50503	0.99522	0.884029	2229	-28.833	153.417
ERR1594181	PRJEB15228	ERP016937	0	276	0	0	9775	0	NSS	4160.86	3952.05	9.49908	0.995314	0.886006	2186	-28.833	153.417
ERR1594186	PRJEB15228	ERP016937	0	266	0	0	9762	0	NSS	3331.22	3289.01	9.17282	0.994674	0.907751	1903	-28.833	153.417
ERR1594201	PRJEB15228	ERP016937	0	258	0	0	9846	0	NSS	3634.96	3511.15	8.8506	0.987291	0.901139	1951	-28.833	153.417
ERR1594208	PRJEB15228	ERP016937	0	291	0	0	9741	0	NSS	3322.55	3253.1	9.36475	0.995168	0.907313	1997	-28.833	153.417
ERR1594214	PRJEB15228	ERP016937	0	236	0	0	9687	0	NSS	3789.15	3746.66	9.37871	0.993163	0.892885	2213	-28.833	153.417
ERR1594221	PRJEB15228	ERP016937	0	277	0	0	9784	0	NSS	2512.82	2535.14	9.14049	0.992837	0.93189	1807	-28.833	153.417
ERR1594229	PRJEB15228	ERP016937	0	243	0	0	9737	0	NSS	3603.66	3526.37	9.28242	0.992179	0.898485	2155	-28.833	153.417
ERR1594236	PRJEB15228	ERP016937	0	321	0	0	9802	0	NSS	2709.86	2700.02	9.4382	0.993921	0.927303	1961	-28.833	153.417
ERR1594239	PRJEB15228	ERP016937	0	246	0	0	9744	0	NSS	3900.93	3749.64	9.30244	0.990908	0.888745	2275	-28.833	153.417
ERR1594242	PRJEB15228	ERP016937	0	323	0	0	9841	0	NSS	2187.15	2214.62	9.01705	0.99081	0.944003	1644	-28.833	153.417
ERR1594244	PRJEB15228	ERP016937	0	287	0	0	9764	0	NSS	3276.73	3250.19	9.53569	0.994447	0.908318	2166	-28.833	153.417
ERR1594247	PRJEB15228	ERP016937	0	281	0	0	9765	0	NSS	3021.05	2944.98	9.23147	0.992541	0.915891	1999	-28.833	153.417
ERR1594260	PRJEB15228	ERP016937	0	329	0	0	9860	0	NSS	2026.02	2092.37	8.9101	0.990042	0.948833	1582	-28.833	153.417
ERR1594276	PRJEB15228	ERP016937	0	281	0	0	9722	0	NSS	3375.44	3266.3	9.46957	0.993658	0.905606	2180	-28.833	153.417
ERR1594277	PRJEB15228	ERP016937	0	269	0	0	9772	0	NSS	3488.29	3384.79	9.41221	0.993352	0.902134	2160	-28.833	153.417
ERR1594278	PRJEB15228	ERP016937	0	243	0	0	9817	0	NSS	3014.73	2939.28	8.95688	0.986894	0.916452	1913	-28.833	153.417
ERR1594282	PRJEB15228	ERP016937	0	254	0	0	9716	0	NSS	3642.99	3457.19	9.26634	0.992789	0.898958	2110	-28.833	153.417
ERR1594287	PRJEB15228	ERP016937	0	291	0	0	9740	0	NSS	3247.56	3169.45	9.28803	0.990491	0.909937	2063	-28.833	153.417
ERR1594294	PRJEB15228	ERP016937	0	281	0	0	9771	0	NSS	3375.03	3259.22	9.44513	0.99298	0.906163	2146	-28.833	153.417
ERR1594296	PRJEB15228	ERP016937	0	383	0	0	9943	0	NSS	2297.39	2322.65	9.28307	0.992073	0.941755	1729	-28.833	153.417
ERR1594299	PRJEB15228	ERP016937	0	266	0	0	9758	0	NSS	4195.05	4150.67	9.55726	0.993221	0.882137	2363	-28.833	153.417
ERR1594300	PRJEB15228	ERP016937	0	258	0	0	9681	0	NSS	3854.44	3760.33	9.54194	0.991507	0.890321	2345	-28.833	153.417
ERR1594310	PRJEB15228	ERP016937	0	325	0	0	10219	0	NSS	3806.8	3789.23	8.86721	0.993376	0.900918	1847	-28.833	153.417
ERR1594313	PRJEB15228	ERP016937	0	295	0	0	10165	0	NSS	3637.48	3471.95	8.31452	0.978816	0.905797	1765	-28.833	153.417
ERR1594316	PRJEB15228	ERP016937	2	357	0.0056	20	10206	0.00196	NSS	3644.07	3676.17	8.98092	0.994026	0.906027	1808	-28.833	153.417
ERR1653409	PRJEB15461	ERP017221	2	277	0.00722	37	9828	0.00376	MS	6089.56	5733.42	9.77394	0.992239	0.838697	2847	50.338	-4.148
ERR1653411	PRJEB15461	ERP017221	2	249	0.00803	52	9900	0.00525	MS	5684.29	5457.49	9.81116	0.992474	0.845371	2810	50.338	-4.148
ERR1653412	PRJEB15461	ERP017221	0	261	0	0	9899	0	MS	6603.75	6428.2	9.85307	0.991582	0.827701	2984	50.338	-4.148
ERR1653414	PRJEB15461	ERP017221	1	219	0.00457	19	9906	0.00192	MS	5206.29	5067.89	9.23334	0.991304	0.864701	2381	50.338	-4.148
ERR1653415	PRJEB15461	ERP017221	1	303	0.0033	31	9916	0.00313	MS	5723.87	5632.12	9.74521	0.992982	0.845663	2752	50.338	-4.148
ERR1653416	PRJEB15461	ERP017221	1	266	0.00376	30	9769	0.00307	MS	6321.92	6042.44	10.0446	0.996378	0.833873	2910	50.338	-4.148
ERR1653417	PRJEB15461	ERP017221	2	369	0.00542	24	9773	0.00246	MS	6324.17	6122.66	10.3416	0.997074	0.826544	3154	50.338	-4.148
ERR1653421	PRJEB15461	ERP017221	1	292	0.00342	24	9857	0.00243	MS	6508.61	6144.91	10.1189	0.996306	0.82736	3032	50.338	-4.148
ERR1653422	PRJEB15461	ERP017221	1	263	0.0038	32	9895	0.00323	MS	5734.37	5570.7	9.81361	0.995355	0.847779	2720	50.338	-4.148
ERR1653423	PRJEB15461	ERP017221	0	255	0	0	9760	0	MS	5501.01	5175.61	9.55305	0.993165	0.855197	2590	50.338	-4.148
ERR1653425	PRJEB15461	ERP017221	1	273	0.00366	24	9874	0.00243	MS	6852.21	6406.34	10.0992	0.995683	0.819507	3119	50.338	-4.148
ERR1653426	PRJEB15461	ERP017221	1	262	0.00382	33	9966	0.00331	MS	5328.76	5035.1	9.39286	0.993333	0.860701	2471	50.338	-4.148
ERR1653427	PRJEB15461	ERP017221	1	274	0.00365	20	9866	0.00203	MS	6452.29	6173.43	10.0154	0.995984	0.829739	2963	50.338	-4.148
ERR1653428	PRJEB15461	ERP017221	1	304	0.00329	22	9921	0.00222	MS	5539.29	5343.18	9.83694	0.995283	0.850098	2744	50.338	-4.148
ERR1653432	PRJEB15461	ERP017221	1	285	0.00351	18	9820	0.00183	MS	6233.7	6048.4	10.1288	0.996524	0.832158	2990	50.338	-4.148
ERR1653433	PRJEB15461	ERP017221	2	266	0.00752	27	9882	0.00273	MS	6209.43	6003.48	9.87706	0.99566	0.839004	2796	50.338	-4.148
ERR1653434	PRJEB15461	ERP017221	0	281	0	0	9861	0	MS	5548.42	5260.67	9.79497	0.994759	0.850919	2714	50.338	-4.148
ERR1653435	PRJEB15461	ERP017221	1	278	0.0036	19	9958	0.00191	MS	6027.17	5604.37	10.0135	0.996023	0.838337	2918	50.338	-4.148
ERR1653436	PRJEB15461	ERP017221	1	278	0.0036	27	9881	0.00273	MS	6777.79	6494.14	10.3415	0.997266	0.818289	3216	50.338	-4.148
ERR1653438	PRJEB15461	ERP017221	2	234	0.00855	44	9890	0.00445	MS	5958.21	5821.96	9.7423	0.991585	0.839378	2846	50.338	-4.148
ERR1653439	PRJEB15461	ERP017221	1	259	0.00386	16	9995	0.0016	MS	4960.63	4783.31	9.16894	0.991897	0.872155	2274	50.338	-4.148
ERR1653440	PRJEB15461	ERP017221	2	297	0.00673	29	9760	0.00297	MS	6655.24	6284.83	10.2196	0.996383	0.823449	3116	50.338	-4.148
ERR1653441	PRJEB15461	ERP017221	2	272	0.00735	55	10005	0.0055	MS	4750.33	4533.05	9.21261	0.991824	0.873897	2306	50.338	-4.148
ERR1653442	PRJEB15461	ERP017221	0	290	0	0	9864	0	MS	6098.46	5844.15	10.0369	0.996753	0.839044	2871	50.338	-4.148
ERR1653444	PRJEB15461	ERP017221	1	248	0.00403	25	9859	0.00254	MS	6936.78	6550.82	10.2342	0.996695	0.818724	3157	50.338	-4.148
ERR1653445	PRJEB15461	ERP017221	2	241	0.0083	40	9840	0.00407	MS	5697.02	5500.89	9.54558	0.991784	0.849716	2652	50.338	-4.148
ERR1653446	PRJEB15461	ERP017221	1	274	0.00365	19	10003	0.0019	MS	5061.48	4899.01	9.22762	0.990484	0.863841	2448	50.338	-4.148
ERR1653447	PRJEB15461	ERP017221	0	320	0	0	9844	0	MS	7540.64	6989.82	10.4103	0.996832	0.80252	3391	50.338	-4.148
ERR1653449	PRJEB15461	ERP017221	3	262	0.01145	65	9932	0.00654	MS	5621.24	5326.64	9.50033	0.990215	0.851355	2653	50.338	-4.148
ERR1653450	PRJEB15461	ERP017221	0	247	0	0	9935	0	MS	5594.14	5377.3	9.66561	0.993259	0.851371	2669	50.338	-4.148
ERR1653452	PRJEB15461	ERP017221	1	260	0.00385	28	9864	0.00284	MS	6726.58	6502.69	9.9988	0.99159	0.820588	3124	50.338	-4.148
ERR1653453	PRJEB15461	ERP017221	1	228	0.00439	23	9932	0.00232	MS	5407.12	5427.17	9.51027	0.993961	0.858817	2495	50.338	-4.148
ERR1653454	PRJEB15461	ERP017221	1	243	0.00412	30	9939	0.00302	MS	5841.19	5608.48	9.80636	0.994874	0.846146	2742	50.338	-4.148
ERR1653456	PRJEB15461	ERP017221	2	273	0.00733	25	9973	0.00251	MS	6452.91	6030.42	9.75203	0.988438	0.830484	2949	50.338	-4.148
ERR1653460	PRJEB15461	ERP017221	1	209	0.00478	39	9970	0.00391	MS	4673.19	4476.05	9.06432	0.989253	0.876989	2242	50.338	-4.148
ERR1653461	PRJEB15461	ERP017221	0	318	0	0	9951	0	MS	5277.6	5203.04	9.80564	0.995938	0.854122	2693	50.338	-4.148
ERR1653462	PRJEB15461	ERP017221	1	237	0.00422	21	9923	0.00212	MS	5846.2	5753.95	9.7089	0.994488	0.843854	2754	50.338	-4.148
ERR1653464	PRJEB15461	ERP017221	0	255	0	0	9881	0	MS	5986.95	6039.39	9.82666	0.995608	0.840723	2791	50.338	-4.148
ERR1653465	PRJEB15461	ERP017221	1	247	0.00405	15	9999	0.0015	MS	4964.91	4885.91	9.23632	0.992682	0.870571	2314	50.338	-4.148
ERR1653466	PRJEB15461	ERP017221	1	243	0.00412	30	10000	0.003	MS	5523.84	5164.56	9.66447	0.994984	0.856487	2583	50.338	-4.148
ERR1653468	PRJEB15461	ERP017221	0	265	0	0	9870	0	MS	6311.19	6069.39	9.83719	0.99449	0.835453	2862	50.338	-4.148
ERR1653469	PRJEB15461	ERP017221	1	239	0.00418	23	10092	0.00228	MS	4612.43	4524.49	8.96466	0.988334	0.879856	2173	50.338	-4.148
ERR1653471	PRJEB15461	ERP017221	1	252	0.00397	22	9936	0.00221	MS	5947.19	5704.03	9.84998	0.99598	0.843555	2775	50.338	-4.148
ERR1653473	PRJEB15461	ERP017221	3	257	0.01167	39	10003	0.0039	MS	5025.47	4986.42	9.33206	0.99334	0.868275	2362	50.338	-4.148
ERR1653474	PRJEB15461	ERP017221	0	314	0	0	9954	0	MS	5457.56	5283.36	9.79225	0.995004	0.852438	2711	50.338	-4.148
ERR1653475	PRJEB15461	ERP017221	1	246	0.00407	24	9835	0.00244	MS	5865.58	5749.13	9.58866	0.990682	0.8458	2708	50.338	-4.148
ERR1653476	PRJEB15461	ERP017221	1	239	0.00418	13	9861	0.00132	MS	5175.08	4880.13	9.6114	0.994597	0.862908	2529	50.338	-4.148
ERR1653477	PRJEB15461	ERP017221	0	290	0	0	9839	0	MS	6074.56	5852.25	10.0662	0.995828	0.837054	2936	50.338	-4.148
ERR1653479	PRJEB15461	ERP017221	2	294	0.0068	18	10045	0.00179	MS	5280.03	5239.76	9.5216	0.994099	0.861617	2469	50.338	-4.148
ERR1653480	PRJEB15461	ERP017221	1	289	0.00346	21	10005	0.0021	MS	5868.51	5433.48	9.78225	0.995153	0.846852	2735	50.338	-4.148
ERR1653481	PRJEB15461	ERP017221	1	251	0.00398	16	9838	0.00163	MS	5130.41	4900.96	9.58043	0.994659	0.86505	2473	50.338	-4.148
ERR1653484	PRJEB15461	ERP017221	0	280	0	0	9933	0	MS	6144.54	5853.06	9.90231	0.995507	0.83682	2869	50.338	-4.148
ERR1653487	PRJEB15461	ERP017221	0	306	0	0	10050	0	MS	4892.05	4905.24	9.4717	0.994915	0.871715	2327	50.338	-4.148
ERR1653488	PRJEB15461	ERP017221	0	253	0	0	10013	0	MS	4445.25	4372.72	9.25938	0.993521	0.882439	2180	50.338	-4.148
ERR1653489	PRJEB15461	ERP017221	0	275	0	0	9959	0	MS	6198.22	5951.31	10.016	0.996561	0.836428	2888	50.338	-4.148
ERR1653490	PRJEB15461	ERP017221	2	320	0.00625	41	9967	0.00411	MS	5886.43	5569.2	9.82818	0.994135	0.841827	2825	50.338	-4.148
ERR1653491	PRJEB15461	ERP017221	0	296	0	0	9954	0	MS	5436.06	5274.48	9.58711	0.994747	0.856626	2554	50.338	-4.148
ERR1653493	PRJEB15461	ERP017221	0	286	0	0	9988	0	MS	5495.17	5317.78	9.72649	0.994936	0.853487	2653	50.338	-4.148
ERR1653495	PRJEB15461	ERP017221	1	297	0.00337	23	9993	0.0023	MS	4936.58	4991.09	9.20324	0.993832	0.87456	2190	50.338	-4.148
ERR1653499	PRJEB15461	ERP017221	1	274	0.00365	22	9931	0.00222	MS	5373.03	5068.26	9.64197	0.991905	0.854881	2663	50.338	-4.148
ERR1653503	PRJEB15461	ERP017221	1	275	0.00364	16	9916	0.00161	MS	4933.49	4825.68	9.63019	0.995903	0.867413	2420	50.338	-4.148
ERR1653504	PRJEB15461	ERP017221	1	251	0.00398	27	9999	0.0027	MS	5173.29	5245.68	9.63727	0.995183	0.860733	2509	50.338	-4.148
ERR1653506	PRJEB15461	ERP017221	0	265	0	0	9912	0	MS	5753.84	5337.27	9.91869	0.995515	0.844171	2820	50.338	-4.148
ERR1653507	PRJEB15461	ERP017221	0	283	0	0	9847	0	MS	5445.85	5220.28	9.64838	0.995198	0.854079	2622	50.338	-4.148
ERR1653508	PRJEB15461	ERP017221	0	287	0	0	9949	0	MS	5860.62	5544.79	9.88088	0.995428	0.843316	2829	50.338	-4.148
ERR1653509	PRJEB15461	ERP017221	1	228	0.00439	17	9938	0.00171	MS	4604.57	4225.49	9.04141	0.990044	0.876637	2268	50.338	-4.148
ERR1653510	PRJEB15461	ERP017221	1	250	0.004	17	9955	0.00171	MS	4640.71	4585.2	9.26303	0.993492	0.87566	2270	50.338	-4.148
ERR1653512	PRJEB15461	ERP017221	1	257	0.00389	25	9802	0.00255	MS	6338.6	5890.75	9.88589	0.993993	0.83242	2933	50.338	-4.148
ERR1653545	PRJEB15461	ERP017221	3	289	0.01038	53	10012	0.00529	MS	5984.88	5864.6	9.72834	0.995036	0.844981	2710	50.338	-4.148
ERR1653546	PRJEB15461	ERP017221	0	283	0	0	9777	0	MS	6845.64	6490.7	10.2199	0.995737	0.814217	3251	50.338	-4.148
ERR1653550	PRJEB15461	ERP017221	2	275	0.00727	34	9940	0.00342	MS	6364.56	6269.38	9.82962	0.994314	0.831279	2898	50.338	-4.148
ERR1653552	PRJEB15461	ERP017221	1	258	0.00388	12	10002	0.0012	MS	5026.04	4610.88	9.42651	0.994441	0.86883	2401	50.338	-4.148
ERR1653554	PRJEB15461	ERP017221	2	254	0.00787	34	10001	0.0034	MS	4865.36	4632.41	9.28394	0.99043	0.871655	2360	50.338	-4.148
ERR1653559	PRJEB15461	ERP017221	0	281	0	0	9908	0	MS	6699.77	6105.9	9.99051	0.992965	0.823437	3074	50.338	-4.148
ERR1653565	PRJEB15461	ERP017221	0	309	0	0	9899	0	MS	6066.24	5777.96	10.156	0.996022	0.833741	3038	50.338	-4.148
ERR1653566	PRJEB15461	ERP017221	0	281	0	0	9922	0	MS	6641.4	6418.08	9.92209	0.99134	0.82147	3102	50.338	-4.148
ERR1653570	PRJEB15461	ERP017221	0	311	0	0	9870	0	MS	6243.96	5890.47	10.0682	0.995159	0.829875	3055	50.338	-4.148
ERR1653571	PRJEB15461	ERP017221	0	304	0	0	9970	0	MS	6300.56	5836.44	10.1583	0.996544	0.831656	3038	50.338	-4.148
ERR1653580	PRJEB15461	ERP017221	0	265	0	0	9950	0	MS	6897.15	6463.68	10.0772	0.996256	0.821244	3068	50.338	-4.148
ERR1653583	PRJEB15461	ERP017221	1	318	0.00314	17	9914	0.00171	MS	6530.33	5932	10.3242	0.996919	0.82346	3213	50.338	-4.148
ERR1653590	PRJEB15461	ERP017221	1	256	0.00391	24	9927	0.00242	MS	6013.24	5803.52	9.82403	0.994354	0.840524	2814	50.338	-4.148
ERR1653591	PRJEB15461	ERP017221	1	266	0.00376	18	9810	0.00183	MS	5718.01	5458.39	9.55704	0.992516	0.850847	2626	50.338	-4.148
ERR1653592	PRJEB15461	ERP017221	1	247	0.00405	25	9973	0.00251	MS	5185.64	4891.96	9.38229	0.993641	0.865466	2405	50.338	-4.148
ERR1653594	PRJEB15461	ERP017221	0	306	0	0	9771	0	MS	7452.44	7058.33	10.4115	0.997191	0.805338	3342	50.338	-4.148
ERR1653595	PRJEB15461	ERP017221	1	308	0.00325	30	10079	0.00298	MS	5445.45	5133.15	9.83041	0.99698	0.858272	2571	50.338	-4.148
ERR1653597	PRJEB15461	ERP017221	1	316	0.00316	38	9880	0.00385	MS	5882.47	5624.06	10.1768	0.995935	0.837346	3048	50.338	-4.148
ERR1653599	PRJEB15461	ERP017221	2	287	0.00697	46	10017	0.00459	MS	6462.59	6080.5	10.0739	0.997113	0.831201	2948	50.338	-4.148
ERR1653601	PRJEB15461	ERP017221	2	262	0.00763	48	10016	0.00479	MS	6829.82	6593.2	10.4723	0.998209	0.817054	3240	50.338	-4.148
ERR1653602	PRJEB15461	ERP017221	3	276	0.01087	48	9958	0.00482	MS	5927.65	5612.62	10.1189	0.997105	0.843945	2849	50.338	-4.148
ERR1653603	PRJEB15461	ERP017221	0	238	0	0	9786	0	MS	7076.91	6637.67	10.4261	0.996694	0.809029	3367	50.338	-4.148
ERR1653604	PRJEB15461	ERP017221	1	294	0.0034	47	10036	0.00468	MS	5238.27	5322.23	10.0763	0.997219	0.85692	2711	50.338	-4.148
ERR1653606	PRJEB15461	ERP017221	0	258	0	0	9909	0	MS	7127.63	6629.96	10.3682	0.997098	0.812592	3268	50.338	-4.148
ERR1653611	PRJEB15461	ERP017221	1	265	0.00377	44	10010	0.0044	MS	6616.5	6261.67	10.1444	0.997383	0.826938	3004	50.338	-4.148
ERR1653615	PRJEB15461	ERP017221	1	289	0.00346	33	9938	0.00332	MS	6809.95	6492.96	10.2946	0.99661	0.820207	3157	50.338	-4.148
ERR1653616	PRJEB15461	ERP017221	2	338	0.00592	38	10110	0.00376	MS	5473.66	5193.2	10.0079	0.997553	0.855819	2657	50.338	-4.148
ERR1653621	PRJEB15461	ERP017221	4	295	0.01356	71	9941	0.00714	MS	6481.83	6119.7	10.2038	0.997371	0.828323	3036	50.338	-4.148
ERR1653622	PRJEB15461	ERP017221	0	306	0	0	9791	0	MS	7861.49	7319.26	10.6133	0.997888	0.79425	3529	50.338	-4.148
ERR1653623	PRJEB15461	ERP017221	0	276	0	0	9886	0	MS	7452.14	7009.96	10.3623	0.997574	0.805934	3289	50.338	-4.148
ERR1653624	PRJEB15461	ERP017221	1	242	0.00413	26	9980	0.00261	MS	6556.03	5933.15	9.94746	0.993978	0.830356	2988	50.338	-4.148
ERR1653625	PRJEB15461	ERP017221	1	263	0.0038	18	9917	0.00182	MS	7581.78	6924.61	10.5045	0.99807	0.804804	3358	50.338	-4.148
ERR1653626	PRJEB15461	ERP017221	1	363	0.00275	27	9734	0.00277	MS	7546.98	7195.01	10.7721	0.99835	0.795779	3610	50.338	-4.148
ERR1653627	PRJEB15461	ERP017221	1	289	0.00346	22	9976	0.00221	MS	7764.09	7509.61	10.6458	0.998415	0.796486	3474	50.338	-4.148
ERR1653628	PRJEB15461	ERP017221	1	293	0.00341	28	10013	0.0028	MS	7959.91	7325.26	10.7041	0.998435	0.793221	3547	50.338	-4.148
ERR1653631	PRJEB15461	ERP017221	0	329	0	0	9861	0	MS	6153.35	6017.35	10.4173	0.99693	0.826564	3253	50.338	-4.148
ERR1653634	PRJEB15461	ERP017221	2	281	0.00712	52	9864	0.00527	MS	6427.85	6121.4	9.85792	0.99071	0.829897	2966	50.338	-4.148
ERR1653635	PRJEB15461	ERP017221	1	295	0.00339	34	9897	0.00344	MS	7168.01	6721.6	10.3326	0.996156	0.811553	3273	50.338	-4.148
ERR1653636	PRJEB15461	ERP017221	1	260	0.00385	27	9936	0.00272	MS	7295.09	6819.4	10.3764	0.997165	0.80892	3304	50.338	-4.148
ERR1653637	PRJEB15461	ERP017221	1	342	0.00292	16	10031	0.0016	MS	5773.08	5525.15	10.1402	0.99742	0.844649	2858	50.338	-4.148
ERR1653638	PRJEB15461	ERP017221	1	285	0.00351	40	9938	0.00402	MS	6018.63	5622.52	10.1643	0.996809	0.838208	2968	50.338	-4.148
ERR1653640	PRJEB15461	ERP017221	1	292	0.00342	28	9774	0.00286	MS	7821.62	7497.38	10.6038	0.997951	0.792665	3531	50.338	-4.148
ERR1653641	PRJEB15461	ERP017221	1	320	0.00313	27	9932	0.00272	MS	6060.44	5736.81	10.0481	0.996549	0.837367	2912	50.338	-4.148
ERR1653642	PRJEB15461	ERP017221	1	296	0.00338	28	9889	0.00283	MS	7614.58	7007.36	10.4352	0.997901	0.80297	3338	50.338	-4.148
ERR1653643	PRJEB15461	ERP017221	1	283	0.00353	44	9952	0.00442	MS	7438.5	7442.97	10.4311	0.998126	0.807252	3255	50.338	-4.148
ERR1653644	PRJEB15461	ERP017221	1	306	0.00327	22	9740	0.00226	MS	7721.01	7466.49	10.5758	0.99785	0.798567	3420	50.338	-4.148
ERR1653645	PRJEB15461	ERP017221	1	300	0.00333	35	9995	0.0035	MS	5789.13	5531.09	10.1476	0.997019	0.843072	2920	50.338	-4.148
ERR1653646	PRJEB15461	ERP017221	2	287	0.00697	45	10076	0.00447	MS	5527.95	5268.34	9.96626	0.997503	0.855289	2631	50.338	-4.148
ERR1653647	PRJEB15461	ERP017221	0	295	0	0	9969	0	MS	6856.37	6306.85	10.3365	0.997824	0.81948	3161	50.338	-4.148
ERR1653648	PRJEB15461	ERP017221	1	250	0.004	36	9984	0.00361	MS	7107.42	6726.47	10.3765	0.998037	0.815651	3181	50.338	-4.148
ERR1653649	PRJEB15461	ERP017221	0	288	0	0	9935	0	MS	6429.54	5980.46	10.1702	0.996903	0.828937	3046	50.338	-4.148
ERR1653650	PRJEB15461	ERP017221	1	247	0.00405	23	10048	0.00229	MS	6780.22	6572.19	10.2081	0.997681	0.824712	3024	50.338	-4.148
ERR1653653	PRJEB15461	ERP017221	2	337	0.00593	50	9811	0.0051	MS	5604.34	5484.8	10.2216	0.996224	0.84116	3015	50.338	-4.148
ERR1653656	PRJEB15461	ERP017221	0	317	0	0	9871	0	MS	7222.21	6653.36	10.6433	0.998355	0.806004	3436	50.338	-4.148
ERR1653657	PRJEB15461	ERP017221	0	271	0	0	10019	0	MS	7150.16	6830.63	10.3551	0.997926	0.815263	3182	50.338	-4.148
ERR1653658	PRJEB15461	ERP017221	1	259	0.00386	22	10006	0.0022	MS	6717.28	6258.72	10.172	0.997627	0.826766	2993	50.338	-4.148
ERR1653664	PRJEB15461	ERP017221	0	278	0	0	10024	0	MS	6022.59	5769.77	10.1748	0.997501	0.840769	2895	50.338	-4.148
ERR1653665	PRJEB15461	ERP017221	1	281	0.00356	40	9745	0.0041	MS	8036.24	7502.35	10.6769	0.99794	0.787298	3641	50.338	-4.148
ERR1653666	PRJEB15461	ERP017221	1	261	0.00383	24	10032	0.00239	MS	6067.32	6078.76	10.0999	0.997171	0.839176	2881	50.338	-4.148
ERR1653667	PRJEB15461	ERP017221	2	277	0.00722	31	10017	0.00309	MS	5909.69	5582.89	10.1405	0.997408	0.843112	2873	50.338	-4.148
ERR1653668	PRJEB15461	ERP017221	1	280	0.00357	39	9778	0.00399	MS	7328.26	7065.49	10.5389	0.998142	0.804482	3382	50.338	-4.148
ERR1653669	PRJEB15461	ERP017221	1	259	0.00386	32	9956	0.00321	MS	7072.48	6699.72	10.4022	0.997876	0.813835	3245	50.338	-4.148
ERR1653670	PRJEB15461	ERP017221	0	258	0	0	10054	0	MS	6062.33	5840.55	10.0646	0.997599	0.841185	2808	50.338	-4.148
ERR1653671	PRJEB15461	ERP017221	0	279	0	0	9978	0	MS	7578.97	7216.63	10.4688	0.998173	0.805273	3298	50.338	-4.148
ERR1653675	PRJEB15461	ERP017221	0	242	0	0	9828	0	MS	6600.15	6434.94	10.3645	0.997116	0.818484	3253	50.338	-4.148
ERR1653677	PRJEB15461	ERP017221	0	231	0	0	10003	0	MS	6538.28	6053.29	10.1365	0.995346	0.825327	3100	50.338	-4.148
ERR1742287	PRJEB18097	ERP020021	0	431	0	0	10177	0	NSS	4005.91	4043.11	9.23677	0.994602	0.894261	2010	50.866	-121.748
ERR1742294	PRJEB18097	ERP020021	1	479	0.00209	10	10192	0.00098	NSS	3010.08	3091.94	8.93678	0.99405	0.918959	1712	50.867	-121.736
ERR1742300	PRJEB18098	ERP020022	0	165	0	0	10165	0	SW	1167.39	1233.47	6.93557	0.975464	0.9701	711	78.712	-104.878
ERR1742322	PRJEB18098	ERP020022	0	177	0	0	10198	0	SW	1127.95	1209.22	7.08327	0.980727	0.971568	709	78.712	-104.878
ERR1742326	PRJEB18098	ERP020022	0	166	0	0	10186	0	SW	1181.98	1271.45	6.44223	0.947567	0.969981	700	78.712	-104.878
ERR1742350	PRJEB18098	ERP020022	0	166	0	0	10176	0	SW	1134.72	1228.3	7.07336	0.979014	0.971353	701	78.712	-104.878
ERR1742396	PRJEB18098	ERP020022	0	196	0	0	10194	0	SW	1227.21	1272.08	7.16489	0.979914	0.96882	756	78.712	-104.878
ERR1742398	PRJEB18099	ERP020023	0	367	0	0	10158	0	NSS	6643.72	6224.85	10.1847	0.997429	0.828409	2991	43.64	-80.41
ERR1753782	PRJEB18567	ERP020508	0	187	0	0	10209	0	NSW	1653.95	1609.19	5.56911	0.931632	0.953672	859	-77.435	162.189
ERR1753818	PRJEB18567	ERP020508	1	97	0.01031	26	10225	0.00254	NSW	493.629	556.256	5.21226	0.926207	0.988056	311	-77.435	162.189
ERR1753833	PRJEB18567	ERP020508	0	173	0	0	10202	0	NSW	1652.24	1668.2	6.24486	0.967489	0.96026	710	-77.316	161.405
ERR1753857	PRJEB18568	ERP020510	0	215	0	0	10106	0	NSW	1438.8	1595.4	6.94377	0.98231	0.963186	722	55.873	-4.284
ERR1753921	PRJEB18568	ERP020510	0	201	0	0	10128	0	NSW	1714.69	1647.39	6.63304	0.972588	0.95874	777	55.905	-3.204
ERR1753922	PRJEB18568	ERP020510	0	211	0	0	10077	0	NSW	2517.28	2429.31	6.4476	0.959967	0.942311	948	55.905	-3.204
ERR1759870	PRJEB18643	ERP020590	0	343	0	0	10214	0	NSS	2892.54	2856.9	8.57745	0.989778	0.922083	1625	29.69	-81.994
ERR1801481	PRJEB18599	ERP020541	0	182	0	0	9926	0	SW	2853.75	2731.51	8.28037	0.975978	0.920337	1779	-4.96666	119.283
ERR1801482	PRJEB18599	ERP020541	0	146	0	0	9997	0	SW	3056.72	2828.56	7.57478	0.973421	0.917831	1571	-4.96666	119.283
ERR1801483	PRJEB18599	ERP020541	0	131	0	0	9799	0	SW	3168.46	3225	8.29709	0.983642	0.909934	1834	-4.96666	119.283
ERR1801484	PRJEB18599	ERP020541	0	127	0	0	9882	0	SW	2539.4	2468.96	7.19534	0.967669	0.929842	1348	-4.96666	119.283
ERR1801485	PRJEB18599	ERP020541	0	113	0	0	9817	0	SW	3007.87	2814.69	7.82651	0.971842	0.916936	1681	-4.96666	119.283
ERR1801486	PRJEB18599	ERP020541	0	209	0	0	9982	0	SW	1822.26	1749.21	7.57781	0.978084	0.950568	1273	-4.96666	119.283
ERR1801488	PRJEB18599	ERP020541	0	104	0	0	10076	0	SW	2427.92	2307.03	6.86042	0.960833	0.934029	1236	-4.96666	119.283
ERR1801490	PRJEB18599	ERP020541	0	172	0	0	9974	0	SW	2838.12	2663.75	7.81659	0.976992	0.923242	1517	-4.96666	119.283
ERR1801491	PRJEB18599	ERP020541	0	101	0	0	10059	0	SW	1302.02	1223.52	6.08669	0.961545	0.965571	733	-4.96666	119.283
ERR1801493	PRJEB18599	ERP020541	0	160	0	0	10013	0	SW	2671.45	2586.51	7.65473	0.975678	0.924953	1533	-4.96666	119.283
ERR1801494	PRJEB18599	ERP020541	0	116	0	0	9964	0	SW	2545.26	2483.63	6.99665	0.965195	0.930069	1324	-4.96666	119.283
ERR1801495	PRJEB18599	ERP020541	0	104	0	0	10170	0	SW	1308.81	1216.99	6.17556	0.955521	0.964599	800	-4.96666	119.283
ERR1801496	PRJEB18599	ERP020541	0	87	0	0	9973	0	SW	2258.04	2154.88	6.59761	0.964309	0.942698	1023	-4.96666	119.283
ERR1801497	PRJEB18599	ERP020541	0	149	0	0	10049	0	SW	2442.66	2366.73	6.89085	0.960428	0.933653	1267	-5.05	119.317
ERR1801498	PRJEB18599	ERP020541	0	99	0	0	10047	0	SW	2193.83	2143.9	6.66031	0.961083	0.940682	1122	-5.05	119.317
ERR1801499	PRJEB18599	ERP020541	0	151	0	0	10027	0	SW	2626.14	2577.75	7.44278	0.971938	0.927436	1430	-5.05	119.317
ERR1801500	PRJEB18599	ERP020541	1	250	0.004	19	10022	0.0019	SW	2408.1	2388.65	8.58361	0.989708	0.935323	1561	-5.05	119.317
ERR1801501	PRJEB18599	ERP020541	0	136	0	0	10004	0	SW	2781.05	2721.74	7.29857	0.972002	0.924646	1409	-5.05	119.317
ERR1801502	PRJEB18599	ERP020541	0	171	0	0	9914	0	SW	2994.8	2818.05	7.92138	0.950081	0.917294	1753	-5.05	119.317
ERR1801504	PRJEB18599	ERP020541	2	207	0.00966	82	9971	0.00822	SW	3094.06	3041.25	8.93615	0.992615	0.914551	1809	-5.05	119.317
ERR1801505	PRJEB18599	ERP020541	0	132	0	0	9916	0	SW	3125.21	2896.99	7.52713	0.971491	0.916316	1560	-5.05	119.317
ERR1801506	PRJEB18599	ERP020541	0	124	0	0	9981	0	SW	2714.26	2657.81	7.52574	0.972267	0.922926	1536	-5.05	119.317
ERR1801507	PRJEB18599	ERP020541	0	85	0	0	9744	0	SW	3076.8	2844.22	6.6608	0.915162	0.916732	1521	-5.05	119.317
ERR1801508	PRJEB18599	ERP020541	0	104	0	0	9858	0	SW	3109.25	2939.11	7.35493	0.96581	0.914422	1608	-5.05	119.317
ERR1801509	PRJEB18599	ERP020541	0	170	0	0	9885	0	SW	3132.15	3032.89	8.43474	0.984866	0.912568	1844	-5.05	119.317
ERR1801511	PRJEB18599	ERP020541	0	118	0	0	9910	0	SW	2557.18	2398.67	7.4218	0.9677	0.930432	1390	-5.05	119.317
ERR1801516	PRJEB18599	ERP020541	0	156	0	0	10033	0	SW	2521.3	2382.73	7.01384	0.952276	0.931621	1391	-5.13333	119.383
ERR1801518	PRJEB18599	ERP020541	0	167	0	0	9795	0	SW	3085.85	2971.92	7.48794	0.927246	0.912732	1773	-5.13333	119.383
ERR1801521	PRJEB18599	ERP020541	0	180	0	0	10023	0	SW	2567.98	2433.68	7.61725	0.978368	0.929179	1476	-5.13333	119.383
ERR1801531	PRJEB18599	ERP020541	0	179	0	0	10103	0	SW	2025.1	2024.5	6.95254	0.9302	0.945071	1185	-4.96666	119.283
ERR1801536	PRJEB18599	ERP020541	0	178	0	0	9878	0	SW	3274.4	3036.24	8.60092	0.991479	0.913061	1719	-5.13333	119.383
ERR1844383	PRJEB19496	ERP021541	0	488	0	0	9988	0	NSS	2794	2955.93	8.93754	0.994087	0.924792	1600	4.1865	114.017
ERR1844401	PRJEB19496	ERP021541	0	478	0	0	9986	0	NSS	2934.15	2890.65	9.01865	0.994967	0.919845	1721	4.1865	114.017
ERR1844408	PRJEB19496	ERP021541	0	383	0	0	10051	0	NSS	1681.51	1800.49	7.988	0.987865	0.955338	1095	4.1865	114.017
ERR1844410	PRJEB19496	ERP021541	0	374	0	0	9946	0	NSS	2803.43	2936.6	8.17791	0.983231	0.922248	1545	4.1865	114.017
ERR1844418	PRJEB19497	ERP021542	0	365	0	0	9999	0	NSS	2089.13	2214.33	8.35437	0.991912	0.944004	1261	2.982	102.313
ERR1844421	PRJEB19497	ERP021542	0	352	0	0	10011	0	NSS	2327.94	2342.04	8.35417	0.991709	0.938305	1311	2.982	102.313
ERR1844432	PRJEB19497	ERP021542	0	603	0	0	9888	0	NSS	4780.38	4683.51	9.91301	0.994589	0.864111	2668	2.982	102.313
ERR1844434	PRJEB19497	ERP021542	0	720	0	0	9784	0	NSS	6993.87	6595.97	10.9437	0.998703	0.801668	3669	2.982	102.313
ERR1844438	PRJEB19497	ERP021542	0	342	0	0	9992	0	NSS	2466.85	2450.65	8.19333	0.989264	0.933518	1358	2.982	102.313
ERR1844451	PRJEB19498	ERP021543	0	830	0	0	9983	0	NSS	4279.64	4298.9	10.3544	0.997276	0.876781	2789	13.2627	-86.2362
ERR1844453	PRJEB19498	ERP021543	0	801	0	0	9931	0	NSS	3992.99	3979.6	10.0892	0.995885	0.885791	2601	13.2627	-86.2362
ERR1844454	PRJEB19498	ERP021543	0	722	0	0	9975	0	NSS	5241.44	4929.96	10.3814	0.997019	0.850723	3016	13.2627	-86.2362
ERR1844457	PRJEB19498	ERP021543	0	601	0	0	9767	0	NSS	5601.81	5535.6	9.94799	0.987317	0.840607	2935	13.2627	-86.2362
ERR1844462	PRJEB19498	ERP021543	0	575	0	0	9945	0	NSS	5557.75	5276.38	9.84078	0.991219	0.846078	2853	13.2627	-86.2362
ERR1844467	PRJEB19498	ERP021543	0	600	0	0	9910	0	NSS	5236.16	4943.38	9.91322	0.991821	0.852124	2848	13.2627	-86.2362
ERR1844479	PRJEB19498	ERP021543	0	595	0	0	9840	0	NSS	6045.59	5747.56	9.90186	0.988728	0.833168	3028	13.2627	-86.2362
ERR1844483	PRJEB19498	ERP021543	0	603	0	0	9948	0	NSS	5102.42	4805.11	9.68279	0.990601	0.855967	2761	13.2627	-86.2362
ERR1844490	PRJEB19498	ERP021543	0	602	0	0	9931	0	NSS	4785.03	4470.96	9.53682	0.984368	0.865053	2651	13.2627	-86.2362
ERR1844491	PRJEB19498	ERP021543	0	616	0	0	9934	0	NSS	5110.35	5017.76	9.88355	0.989671	0.854864	2827	13.2627	-86.2362
ERR1844497	PRJEB19498	ERP021543	0	606	0	0	9971	0	NSS	5344.61	5092.39	9.85878	0.991344	0.851423	2835	13.2627	-86.2362
ERR1844498	PRJEB19498	ERP021543	0	600	0	0	9819	0	NSS	5796.38	5424	10.2984	0.997158	0.836586	3020	13.2627	-86.2362
ERR1844503	PRJEB19498	ERP021543	0	555	0	0	9901	0	NSS	5648.15	5314.75	9.87395	0.991504	0.841902	2913	13.2627	-86.2362
ERR1844702	PRJEB19499	ERP021544	0	579	0	0	9871	0	NSS	5671.81	5330.77	10.1556	0.995291	0.841311	2979	9.08033	-79.6715
ERR1844703	PRJEB19499	ERP021544	0	602	0	0	9925	0	NSS	5459.81	5172.2	9.92676	0.993024	0.848935	2854	9.09906	-79.8625
ERR1844709	PRJEB19499	ERP021544	0	641	0	0	9971	0	NSS	5103.72	4889.19	9.76025	0.989208	0.855035	2819	9.32545	-79.9619
ERR1844711	PRJEB19499	ERP021544	0	652	0	0	9878	0	NSS	5062.62	4947.36	9.9044	0.986195	0.853566	2925	9.2531	-79.9621
ERR1844712	PRJEB19499	ERP021544	0	637	0	0	9806	0	NSS	5608.21	5257.88	9.85034	0.983009	0.837383	3036	9.25307	-79.953
ERR1844714	PRJEB19499	ERP021544	0	600	0	0	9923	0	NSS	4952.29	4710.41	9.84812	0.992264	0.860864	2721	9.15296	-79.7531
ERR1844720	PRJEB19499	ERP021544	0	670	0	0	9926	0	NSS	4573.78	4404.6	10.1696	0.996302	0.870126	2747	9.17132	-79.835
ERR1844722	PRJEB19499	ERP021544	0	621	0	0	9926	0	NSS	5537.52	5232.11	10.2814	0.996552	0.841907	3030	9.15332	-79.8623
ERR1844723	PRJEB19499	ERP021544	0	593	0	0	9884	0	NSS	5425.95	5183.94	10.181	0.996443	0.848022	2906	9.15297	-79.7531
ERR1844726	PRJEB19499	ERP021544	0	470	0	0	9967	0	NSS	3727.29	3604.14	9.21476	0.994095	0.897304	2060	9.13532	-79.8897
ERR1844727	PRJEB19499	ERP021544	0	572	0	0	9957	0	NSS	4927.73	4714.52	9.77453	0.993616	0.864109	2589	9.19827	-79.7803
ERR1844731	PRJEB19499	ERP021544	0	757	0	0	9937	0	NSS	5049.79	4851.75	10.4901	0.998175	0.856267	2979	9.11653	-79.6805
ERR1844733	PRJEB19499	ERP021544	0	436	0	0	9948	0	NSS	3036.43	2944.48	8.88563	0.993779	0.919096	1648	9.07173	-79.7989
ERR1844735	PRJEB19499	ERP021544	0	567	0	0	9967	0	NSS	3548.1	3420.24	9.42076	0.994339	0.901556	2128	9.08026	-79.6533
ERR1844964	PRJEB19500	ERP021545	0	650	0	0	10060	0	NSS	1960.03	2036.13	9.01104	0.994082	0.950781	1493	0.1075	34.523
ERR1844967	PRJEB19500	ERP021545	0	701	0	0	10082	0	NSS	1851.83	1965	9.07049	0.994214	0.955094	1458	0.0929	34.479
ERR1844983	PRJEB19500	ERP021545	0	436	0	0	9930	0	NSS	3649.8	3539.43	8.84099	0.989383	0.899851	1942	0.0921	34.481
ERR1844987	PRJEB19500	ERP021545	0	574	0	0	9975	0	NSS	3345.67	3187.94	9.27726	0.993862	0.905927	2048	0.1204	34.518
ERR1844993	PRJEB19500	ERP021545	0	796	0	0	9993	0	NSS	3451.61	3502.78	10.1635	0.997995	0.905102	2382	0.1146	34.521
ERR1845002	PRJEB19500	ERP021545	0	555	0	0	9991	0	NSS	3686.89	3473.18	9.47919	0.994713	0.897993	2208	0.1015	34.511
ERR1864800	PRJEB19798	ERP021864	0	324	0	0	10196	0	NSS	2289.36	2329.1	8.2739	0.990863	0.939892	1321	-78.07	163.765
ERR1864803	PRJEB19798	ERP021864	0	295	0	0	10198	0	NSS	1988.28	2014.45	7.76537	0.981914	0.948703	1104	-78.073	163.718
ERR1896637	PRJEB20123	ERP022245	0	299	0	0	10178	0	NSW	643.361	719.847	6.96712	0.972036	0.987457	547	53.167	13.033
ERR1896641	PRJEB20123	ERP022245	2	315	0.00635	24	10193	0.00235	NSW	690.156	730.691	7.00595	0.975575	0.986846	593	53.167	13.033
ERR1896643	PRJEB20123	ERP022245	1	171	0.00585	5	10186	0.00049	NSW	690.83	758.306	6.39398	0.975692	0.984156	415	53.167	13.033
ERR1896659	PRJEB20123	ERP022245	1	179	0.00559	30	10206	0.00294	NSW	690.834	765	6.21069	0.964374	0.98316	451	53.167	13.033
ERR1896665	PRJEB20123	ERP022245	1	239	0.00418	32	10189	0.00314	NSW	522.838	589.847	6.0384	0.93782	0.990122	453	53.167	13.033
ERR1896670	PRJEB20123	ERP022245	1	206	0.00485	11	10201	0.00108	NSW	544.792	587.58	6.78163	0.981284	0.988236	418	53.167	13.033
ERR1896688	PRJEB20123	ERP022245	0	276	0	0	10227	0	NSW	503.509	548.012	6.75361	0.970621	0.991875	446	53.167	13.033
ERR1896691	PRJEB20123	ERP022245	2	287	0.00697	33	10185	0.00324	NSW	579.696	662.25	6.61254	0.95916	0.989351	502	53.167	13.033
ERR1896696	PRJEB20123	ERP022245	1	261	0.00383	12	10204	0.00118	NSW	530.516	588.719	6.51238	0.942097	0.991061	465	53.167	13.033
ERR1896715	PRJEB20123	ERP022245	2	373	0.00536	18	10173	0.00177	NSW	793.554	860.674	7.04433	0.963201	0.985206	698	53.167	13.033
ERR1896746	PRJEB20123	ERP022245	0	321	0	0	10188	0	NSW	1009.54	1048.34	7.81682	0.979692	0.980595	865	53.517	12.7
ERR1896748	PRJEB20123	ERP022245	0	229	0	0	10222	0	NSW	779.886	801.564	7.31051	0.9864	0.983112	598	53.333	13.433
ERR1896764	PRJEB20123	ERP022245	0	297	0	0	10205	0	NSW	994.566	1082.12	7.82699	0.979328	0.979813	833	53.517	12.7
ERR1896774	PRJEB20123	ERP022245	0	339	0	0	10205	0	NSW	1084.17	1154.47	8.09929	0.985253	0.978157	920	53.517	12.7
ERR1896788	PRJEB20123	ERP022245	0	251	0	0	10155	0	NSW	750.834	789.237	6.98041	0.95653	0.984725	617	53.333	13.433
ERR1896811	PRJEB20123	ERP022245	0	257	0	0	10200	0	NSW	786.658	841.24	7.75556	0.989748	0.984923	672	53.517	12.7
ERR1896849	PRJEB20123	ERP022245	0	203	0	0	10196	0	NSW	616.808	659.408	6.51985	0.959002	0.987277	504	53.517	12.7
ERR1896859	PRJEB20123	ERP022245	0	173	0	0	10154	0	NSW	836.09	955.941	6.24769	0.962514	0.97852	581	53.517	12.7
ERR1896871	PRJEB20123	ERP022245	1	171	0.00585	19	10176	0.00187	NSW	628.398	643.221	6.19158	0.967083	0.985411	420	53.333	13.467
ERR1896872	PRJEB20123	ERP022245	1	198	0.00505	54	10181	0.0053	NSW	1067.77	1216.53	6.06673	0.940164	0.972315	624	53.333	13.467
ERR1896875	PRJEB20123	ERP022245	0	332	0	0	10207	0	NSW	1053.33	1134.37	7.9346	0.98204	0.977962	884	53.517	12.7
ERR1896876	PRJEB20123	ERP022245	0	187	0	0	10106	0	NSW	966.724	1002.27	6.51334	0.949137	0.976352	729	53.517	12.7
ERR1896883	PRJEB20123	ERP022245	1	240	0.00417	15	10186	0.00147	NSW	986.36	1051.15	6.93215	0.977924	0.975691	640	53.333	13.467
ERR1896885	PRJEB20123	ERP022245	1	181	0.00552	44	10160	0.00433	NSW	956.164	1044.03	6.50158	0.969359	0.97644	538	53.333	13.467
ERR1896891	PRJEB20123	ERP022245	1	239	0.00418	12	10090	0.00119	NSW	1119.99	1162.84	6.96381	0.97757	0.971647	715	53.333	13.467
ERR1896911	PRJEB20123	ERP022245	0	320	0	0	10205	0	NSW	986.552	1019.36	7.96922	0.983146	0.980981	840	53.517	12.7
ERR1896914	PRJEB20123	ERP022245	0	159	0	0	10201	0	NSW	646.516	650.007	6.06293	0.960627	0.984745	422	53.333	13.467
ERR1896918	PRJEB20123	ERP022245	1	248	0.00403	10	10128	0.00099	NSW	1053.88	1089.79	6.98342	0.979596	0.973787	673	53.333	13.467
ERR1896926	PRJEB20123	ERP022245	1	215	0.00465	9	10165	0.00089	NSW	923.93	918.245	6.75442	0.97647	0.977113	608	53.333	13.467
ERR1896944	PRJEB20123	ERP022245	0	150	0	0	10186	0	NSW	666.678	706.533	5.50038	0.945052	0.983071	411	53.333	13.467
ERR1896950	PRJEB20123	ERP022245	1	268	0.00373	28	10112	0.00277	NSW	1481.89	1503.18	7.22399	0.979965	0.960639	865	53.333	13.467
ERR1896956	PRJEB20123	ERP022245	0	189	0	0	10138	0	NSW	942.241	1111.4	6.57375	0.9742	0.97572	581	53.333	13.467
ERR1896981	PRJEB20123	ERP022245	1	198	0.00505	17	10143	0.00168	NSW	863.147	924.329	6.84444	0.980618	0.978967	541	53.333	13.467
ERR1896982	PRJEB20123	ERP022245	2	255	0.00784	26	10140	0.00256	NSW	669.9	734.352	7.16352	0.982911	0.986485	558	53.333	13.467
ERR1896987	PRJEB20123	ERP022245	0	178	0	0	10183	0	NSW	545.686	608.208	6.26748	0.965175	0.987505	403	53.333	13.467
ERR1896991	PRJEB20123	ERP022245	1	225	0.00444	33	10054	0.00328	NSW	1995.72	1893.1	6.55745	0.948731	0.945309	1054	53.333	13.467
ERR1897028	PRJEB20123	ERP022245	2	158	0.01266	16	10167	0.00157	NSW	834.29	909.883	5.46437	0.938474	0.97849	470	53.167	13.033
ERR1897031	PRJEB20123	ERP022245	1	328	0.00305	5	10140	0.00049	NSW	1903.78	1857.14	7.82378	0.988399	0.950936	1065	53.167	13.033
ERR1897053	PRJEB20123	ERP022245	1	179	0.00559	10	10216	0.00098	NSW	648.871	605.607	6.49264	0.977109	0.985428	420	53.167	13.033
ERR1897056	PRJEB20123	ERP022245	1	195	0.00513	41	10161	0.00404	NSW	773.451	784.246	6.77875	0.982307	0.981808	499	53.167	13.033
ERR1897057	PRJEB20123	ERP022245	1	252	0.00397	10	10111	0.00099	NSW	1465.51	1447.55	6.68583	0.949794	0.960621	887	53.167	13.033
ERR1897066	PRJEB20123	ERP022245	2	342	0.00585	53	10132	0.00523	NSW	1430.42	1476.1	7.85357	0.989664	0.963	953	53.167	13.033
ERR1897077	PRJEB20123	ERP022245	1	166	0.00602	7	10203	0.00069	NSW	593.537	634.746	5.92971	0.955445	0.98571	405	53.167	13.033
ERR1897082	PRJEB20123	ERP022245	1	175	0.00571	16	10175	0.00157	NSW	812.504	835.888	6.46639	0.9729	0.977133	519	53.167	13.033
ERR1897092	PRJEB20123	ERP022245	0	221	0	0	10158	0	NSW	1041.63	1027.14	6.46465	0.961087	0.974599	614	53.167	13.033
ERR1897105	PRJEB20123	ERP022245	1	234	0.00427	23	10108	0.00228	NSW	1452.97	1561.99	6.84371	0.970125	0.96011	835	53.167	13.033
ERR1897120	PRJEB20123	ERP022245	1	169	0.00592	18	10179	0.00177	NSW	879.243	844.845	6.15798	0.95798	0.978853	492	53.167	13.033
ERR1897123	PRJEB20123	ERP022245	1	166	0.00602	15	10200	0.00147	NSW	645.726	718.676	6.30765	0.97626	0.98409	424	53.167	13.033
ERR1897125	PRJEB20123	ERP022245	1	205	0.00488	20	10137	0.00197	NSW	1014.5	1040.16	6.47996	0.96651	0.974763	575	53.167	13.033
ERR1897138	PRJEB20123	ERP022245	0	154	0	0	10225	0	NSW	525.914	533.147	6.21722	0.974526	0.987606	365	53.167	13.033
ERR1897139	PRJEB20123	ERP022245	1	259	0.00386	20	10116	0.00198	NSW	1218.63	1413.9	7.00323	0.979391	0.969028	707	53.167	13.033
ERR1897145	PRJEB20123	ERP022245	0	165	0	0	10222	0	NSW	584.74	605.349	6.34573	0.975542	0.986241	402	53.167	13.033
ERR1897154	PRJEB20123	ERP022245	1	207	0.00483	12	10164	0.00118	NSW	747.059	813.007	6.9406	0.984664	0.982187	514	53.167	13.033
ERR1897162	PRJEB20123	ERP022245	0	166	0	0	10213	0	NSW	616.768	678.118	6.46734	0.979328	0.986141	378	53.167	13.033
ERR1897171	PRJEB20123	ERP022245	0	141	0	0	10197	0	NSW	461.286	472.348	5.92026	0.962428	0.989748	326	53.167	13.033
ERR1897175	PRJEB20123	ERP022245	0	181	0	0	10216	0	NSW	679.539	694.915	6.52243	0.978812	0.983984	441	53.167	13.033
ERR1897177	PRJEB20123	ERP022245	0	155	0	0	10194	0	NSW	512.564	539.375	6.43135	0.979211	0.988158	358	53.167	13.033
ERR1897182	PRJEB20123	ERP022245	1	233	0.00429	19	10138	0.00187	NSW	1633.02	1779.92	6.36488	0.921704	0.95812	842	53.167	13.033
ERR1897193	PRJEB20123	ERP022245	0	160	0	0	10194	0	NSW	651.539	711	6.18277	0.964001	0.984457	408	53.167	13.033
ERR1897195	PRJEB20123	ERP022245	0	165	0	0	10218	0	NSW	555.669	552.633	6.10952	0.957302	0.987491	392	53.167	13.033
ERR1897203	PRJEB20123	ERP022245	0	273	0	0	10062	0	NSW	2045.17	1995.37	7.05	0.970879	0.946578	1053	53.167	13.033
ERR1897204	PRJEB20123	ERP022245	0	146	0	0	10220	0	NSW	555.347	556.157	6.03717	0.963664	0.98692	356	53.167	13.033
ERR1897217	PRJEB20123	ERP022245	1	245	0.00408	25	10107	0.00247	NSW	1537.52	1621.52	7.23209	0.981808	0.960101	829	53.167	13.033
ERR1897220	PRJEB20123	ERP022245	1	173	0.00578	24	10199	0.00235	NSW	687.785	743.723	6.0112	0.944548	0.982912	458	53.167	13.033
ERR1897223	PRJEB20123	ERP022245	1	228	0.00439	29	10080	0.00288	NSW	1330.21	1420.87	6.88757	0.977281	0.967389	697	53.167	13.033
ERR1897229	PRJEB20123	ERP022245	1	216	0.00463	17	10173	0.00167	NSW	787.219	827.67	6.20495	0.948856	0.980147	546	53.167	13.033
ERR1897256	PRJEB20123	ERP022245	1	268	0.00373	22	10144	0.00217	NSW	1480.61	1504.5	6.96132	0.973985	0.960813	866	53.167	13.033
ERR1897264	PRJEB20123	ERP022245	1	216	0.00463	14	10148	0.00138	NSW	1085.58	1089.65	6.26557	0.960209	0.970975	675	53.167	13.033
ERR1897266	PRJEB20123	ERP022245	1	320	0.00313	9	10133	0.00089	NSW	1728.81	1655.15	7.90863	0.989555	0.955179	1035	53.167	13.033
ERR1897283	PRJEB20123	ERP022245	0	122	0	0	10202	0	NSW	505.303	540.107	5.50596	0.943154	0.987765	329	53.167	13.033
ERR1897292	PRJEB20123	ERP022245	1	276	0.00362	75	10097	0.00743	NSW	1820.16	2044.98	7.45365	0.986299	0.952309	935	53.167	13.033
ERR1897293	PRJEB20123	ERP022245	1	191	0.00524	30	10210	0.00294	NSW	704.222	732.033	6.2229	0.952817	0.983307	459	53.167	13.033
ERR1897300	PRJEB20123	ERP022245	1	245	0.00408	34	10099	0.00337	NSW	1287.87	1282.96	7.10893	0.983151	0.96813	721	53.167	13.033
ERR1897303	PRJEB20123	ERP022245	1	230	0.00435	22	10149	0.00217	NSW	1699.37	1693.14	6.11621	0.939079	0.955639	882	53.167	13.033
ERR1897311	PRJEB20123	ERP022245	1	277	0.00361	16	10126	0.00158	NSW	1407.01	1457.97	6.40877	0.955287	0.961914	872	53.167	13.033
ERR1897333	PRJEB20123	ERP022245	0	142	0	0	10175	0	NSW	576.074	611.793	5.54588	0.940917	0.985809	386	53.167	13.033
ERR1897340	PRJEB20123	ERP022245	1	195	0.00513	24	10157	0.00236	NSW	855.528	897.69	6.29335	0.967785	0.978784	524	53.1	13.033
ERR1897345	PRJEB20123	ERP022245	1	166	0.00602	26	10186	0.00255	NSW	687.711	748.982	5.9369	0.951799	0.983195	438	53.167	13.033
ERR1897348	PRJEB20123	ERP022245	1	238	0.0042	22	10037	0.00219	NSW	1668.75	1708.4	6.8658	0.977422	0.958968	803	53.167	13.033
ERR1897351	PRJEB20123	ERP022245	0	237	0	0	10185	0	NSW	740.748	810.353	6.42822	0.96238	0.982226	570	53.1	13.033
ERR1897356	PRJEB20123	ERP022245	1	223	0.00448	18	10129	0.00178	NSW	1138.6	1268.44	6.6667	0.973883	0.971397	649	53.167	13.033
ERR1897362	PRJEB20123	ERP022245	1	344	0.00291	7	10169	0.00069	NSW	895.777	918.165	6.9431	0.955102	0.980614	736	53.167	13.033
ERR1897364	PRJEB20123	ERP022245	0	149	0	0	10193	0	NSW	667.717	692.76	6.48806	0.979404	0.984838	403	53.1	13.033
ERR1897365	PRJEB20123	ERP022245	2	322	0.00621	32	10085	0.00317	NSW	1978.44	2028.33	7.74565	0.985074	0.94969	1057	53.1	13.033
ERR1897367	PRJEB20123	ERP022245	1	196	0.0051	59	10141	0.00582	NSW	920.473	971.558	6.0899	0.952706	0.976032	596	53.167	13.033
ERR1897390	PRJEB20123	ERP022245	1	227	0.00441	56	10090	0.00555	NSW	1378.98	1617.29	7.06623	0.98208	0.965612	720	53.167	13.033
ERR1897398	PRJEB20123	ERP022245	2	203	0.00985	28	10122	0.00277	NSW	1500.91	1475.24	5.87198	0.928235	0.960194	803	53.1	13.033
ERR1897403	PRJEB20123	ERP022245	1	176	0.00568	24	10174	0.00236	NSW	612.466	630.258	6.50714	0.978156	0.985431	428	53.1	13.033
ERR1897411	PRJEB20123	ERP022245	0	172	0	0	10199	0	NSW	564.022	602.027	5.90119	0.956899	0.984818	437	53.1	13.033
ERR1897419	PRJEB20123	ERP022245	1	276	0.00362	11	10200	0.00108	NSW	851.11	913.389	6.61879	0.966871	0.979945	666	53.1	13.033
ERR1897420	PRJEB20123	ERP022245	0	226	0	0	10188	0	NSW	612.481	694.408	6.14029	0.95125	0.986262	490	53.1	13.033
ERR1897451	PRJEB20123	ERP022245	0	99	0	0	10168	0	NSW	795.099	732.112	5.69246	0.952797	0.981596	401	53.1	13.033
ERR1897464	PRJEB20123	ERP022245	0	202	0	0	10050	0	NSW	1467.62	1578.18	6.70322	0.971874	0.961542	778	53.1	13.033
ERR1897487	PRJEB20123	ERP022245	0	170	0	0	10028	0	NSW	1888.18	1869.9	6.06663	0.949053	0.948917	828	53.1	13.033
ERR1897488	PRJEB20123	ERP022245	0	99	0	0	10138	0	NSW	1211.42	1077.33	4.84942	0.92269	0.971725	497	53.1	13.033
ERR1897495	PRJEB20123	ERP022245	0	259	0	0	10063	0	NSW	1968.93	1940.71	6.53939	0.958932	0.945855	1061	53.1	13.033
ERR1897503	PRJEB20123	ERP022245	0	249	0	0	10140	0	NSW	920.374	992.469	6.16044	0.949704	0.974463	673	53.1	13.033
ERR1897504	PRJEB20123	ERP022245	0	186	0	0	10189	0	NSW	1012.83	1096.5	6.07621	0.949918	0.970947	589	53.1	13.033
ERR1897506	PRJEB20123	ERP022245	0	276	0	0	10164	0	NSW	881.036	944.221	6.44929	0.952168	0.974666	675	53.1	13.033
ERR1897512	PRJEB20123	ERP022245	0	256	0	0	10103	0	NSW	1250.31	1253.5	6.82368	0.952339	0.967211	811	53.1	13.033
ERR1897524	PRJEB20123	ERP022245	0	123	0	0	10117	0	NSW	1245.76	1251.02	5.74173	0.947491	0.969593	570	53.1	13.033
ERR1897525	PRJEB20123	ERP022245	0	104	0	0	10127	0	NSW	1375.78	1267.6	5.26258	0.938014	0.967691	551	53.1	13.033
ERR1897531	PRJEB20123	ERP022245	0	94	0	0	10098	0	NSW	1244.84	1273.68	5.38422	0.947951	0.968609	553	53.1	13.033
ERR1897543	PRJEB20123	ERP022245	0	138	0	0	10033	0	NSW	1820.73	1633.63	5.69955	0.945249	0.954603	793	53.1	13.033
ERR1897550	PRJEB20123	ERP022245	0	186	0	0	10148	0	NSW	1153.64	1252.19	5.94034	0.937799	0.969242	648	53.1	13.033
ERR1897565	PRJEB20123	ERP022245	0	220	0	0	10135	0	NSW	793.768	847.397	5.9889	0.939212	0.979919	603	53.1	13.033
ERR1897572	PRJEB20123	ERP022245	0	142	0	0	10000	0	NSW	1804.4	1799.27	5.47161	0.924556	0.951744	832	53.1	13.033
ERR1897584	PRJEB20123	ERP022245	0	172	0	0	10082	0	NSW	1802.39	1743.06	6.36648	0.962746	0.954183	841	53.1	13.033
ERR1897590	PRJEB20123	ERP022245	0	244	0	0	10172	0	NSW	793.345	831.495	6.67316	0.970038	0.981804	624	53.1	13.033
ERR1897598	PRJEB20123	ERP022245	0	301	0	0	10113	0	NSW	1135.39	1181.01	6.5306	0.959637	0.970301	835	53.1	13.033
ERR1897600	PRJEB20123	ERP022245	0	227	0	0	10122	0	NSW	1545.8	1570.81	6.77976	0.960627	0.95956	846	53.1	13.033
ERR1897608	PRJEB20123	ERP022245	0	245	0	0	10088	0	NSW	1317.47	1320.42	7.13076	0.980128	0.964694	831	53.1	13.033
ERR1897618	PRJEB20123	ERP022245	0	171	0	0	10095	0	NSW	1308.71	1250.79	6.28939	0.967363	0.966449	668	53.1	13.033
ERR1897622	PRJEB20123	ERP022245	0	259	0	0	10144	0	NSW	989.501	1029.67	6.85084	0.967606	0.973673	696	53.1	13.033
ERR1897627	PRJEB20123	ERP022245	0	190	0	0	10055	0	NSW	2227.2	2130.95	5.9614	0.941017	0.942157	1022	53.1	13.033
ERR1897628	PRJEB20123	ERP022245	0	135	0	0	10149	0	NSW	1183.62	1223.97	6.26062	0.968855	0.963142	557	53.1	13.033
ERR1897663	PRJEB20123	ERP022245	0	202	0	0	10156	0	NSW	1145.34	1157.67	6.72261	0.974783	0.968569	675	53.1	13.033
ERR1897664	PRJEB20123	ERP022245	0	218	0	0	10110	0	NSW	1806.55	1969.12	6.62266	0.96753	0.954628	839	53.1	13.033
ERR1897679	PRJEB20123	ERP022245	0	252	0	0	10088	0	NSW	1869.67	1956.28	7.2767	0.980814	0.951308	988	53.1	13.033
ERR1897680	PRJEB20123	ERP022245	0	157	0	0	10182	0	NSW	985.16	1065.54	5.49004	0.927569	0.974427	561	53.1	13.033
ERR1897692	PRJEB20123	ERP022245	0	318	0	0	10192	0	NSW	1038.79	1073.16	7.96704	0.984568	0.97913	865	53.517	12.7
ERR1897697	PRJEB20123	ERP022245	0	209	0	0	10153	0	NSW	1054.68	1073.33	7.44306	0.984431	0.97468	748	53.517	12.7
ERR1897700	PRJEB20123	ERP022245	0	233	0	0	10098	0	NSW	1371.83	1425.06	7.80585	0.986725	0.965193	960	53.1	13.033
ERR1897735	PRJEB20123	ERP022245	0	150	0	0	10127	0	NSW	1745.33	1718.94	5.82285	0.946858	0.954452	790	53.1	13.033
ERR1897751	PRJEB20123	ERP022245	0	206	0	0	10110	0	NSW	945.271	989.219	7.28326	0.982714	0.977802	708	53.517	12.7
ERR1897766	PRJEB20123	ERP022245	0	290	0	0	10169	0	NSW	949.018	968.969	7.22386	0.979401	0.978334	750	53.1	13.033
ERR1981012	PRJEB20869	ERP023059	1	141	0.00709	18	9978	0.0018	SLW	340.252	461.565	4.79073	0.869222	0.992632	248	-77.717	162.367
ERR1981023	PRJEB20869	ERP023059	0	104	0	0	10156	0	SLW	484.807	495.012	5.27295	0.953266	0.988477	262	-77.717	162.367
ERR1981025	PRJEB20869	ERP023059	0	98	0	0	10151	0	SLW	572.379	606	4.99105	0.92934	0.98595	303	-77.717	162.367
ERR1981027	PRJEB20869	ERP023059	0	100	0	0	10177	0	SLW	404.488	489.909	4.63415	0.901139	0.989877	252	-77.717	162.367
ERR2012671	PRJEB21441	ERP023684	0	169	0	0	10200	0	NSW	1338.46	1386.89	5.63738	0.930542	0.965883	647	46.35	-119.94
ERR2012704	PRJEB21441	ERP023684	0	132	0	0	10005	0	NSW	1512.74	1634.22	5.45394	0.932667	0.963467	632	46.35	-119.94
ERR2012755	PRJEB21441	ERP023684	0	213	0	0	10195	0	NSW	1560.57	1659.14	6.8856	0.979211	0.960461	781	46.35	-119.94
ERR2012756	PRJEB21441	ERP023684	0	244	0	0	10174	0	NSW	2191.88	2136.06	7.28901	0.984363	0.946277	982	46.35	-119.94
ERR2012850	PRJEB21441	ERP023684	1	391	0.00256	22	10013	0.0022	NSS	4193.9	3977.44	8.22388	0.981013	0.883813	1906	-27.73	-55.68
ERR2012910	PRJEB21441	ERP023684	0	542	0	0	10016	0	NSS	5015.45	4932.48	9.61505	0.996049	0.864075	2380	69.33	-138.74
ERR2012913	PRJEB21441	ERP023684	0	443	0	0	10113	0	NSS	4251.71	4394.81	9.39635	0.996152	0.88446	2096	41.58	-80.05
ERR2012922	PRJEB21441	ERP023684	0	525	0	0	9979	0	NSS	5801.01	5696.97	9.9521	0.997183	0.841091	2681	36.05	-111.77
ERR2012925	PRJEB21441	ERP023684	0	494	0	0	10165	0	NSS	6706.7	6329.23	9.56356	0.994032	0.830908	2764	34.62	-81.67
ERR2012969	PRJEB21441	ERP023684	0	349	0	0	9831	0	NSS	1879.18	1986.4	7.73332	0.98501	0.940977	1065	-77.65	162.89
ERR2012970	PRJEB21441	ERP023684	0	333	0	0	9727	0	NSS	1669.46	1918.88	7.58485	0.982834	0.950425	970	-77.63	162.88
ERR2012972	PRJEB21441	ERP023684	0	345	0	0	9991	0	NSS	2058.79	2093.63	7.73827	0.984693	0.942672	1148	-77.53	161.7
ERR2012976	PRJEB21441	ERP023684	0	515	0	0	9797	0	NSS	4331.57	4584.78	9.65986	0.995895	0.862053	2211	-3.39	36.51
ERR2012983	PRJEB21441	ERP023684	0	580	0	0	9635	0	NSS	3449.04	3648.04	9.77003	0.996537	0.875936	2007	-3.39	36.53
ERR2012989	PRJEB21441	ERP023684	0	577	0	0	9943	0	NSS	5455.71	5475.95	10.2408	0.997718	0.841481	2768	-3.32	36.53
ERR2012992	PRJEB21441	ERP023684	0	570	0	0	9763	0	NSS	4129.98	4387.59	9.71096	0.996508	0.875901	2230	-3.38	36.56
ERR2012996	PRJEB21441	ERP023684	0	524	0	0	9989	0	NSS	3073.6	3183.94	9.14869	0.995499	0.90884	1782	-3.34	36.55
ERR2013009	PRJEB21441	ERP023684	0	609	0	0	9614	0	NSS	3016.97	3137.66	9.6913	0.996695	0.893115	1886	-6.91	36.09
ERR2013018	PRJEB21441	ERP023684	0	510	0	0	9864	0	NSS	2418.32	2693.24	8.70107	0.990277	0.931307	1552	-6.91	36.12
ERR2013028	PRJEB21441	ERP023684	0	350	0	0	9320	0	NSS	2547.16	2816.72	9.52786	0.997394	0.815187	1323	-6.89	36.14
ERR2013047	PRJEB21441	ERP023684	0	480	0	0	10205	0	NSS	4677.28	4708.13	8.80403	0.983683	0.877703	2183	-6.12	36.46
ERR2013051	PRJEB21441	ERP023684	0	599	0	0	10172	0	NSS	4926.93	4894.47	9.93134	0.996492	0.862732	2628	-6.07	36.47
ERR2013054	PRJEB21441	ERP023684	0	563	0	0	10128	0	NSS	4305.32	4227.76	9.56307	0.995479	0.884058	2263	-6.06	36.46
ERR2013057	PRJEB21441	ERP023684	0	565	0	0	9899	0	NSS	4334.57	4463.07	9.70356	0.996256	0.873841	2357	-6.1	36.49
ERR2013082	PRJEB21441	ERP023684	0	482	0	0	9572	0	NSS	2411.82	2482.02	8.56343	0.985275	0.925143	1465	-5.35	37.47
ERR2013084	PRJEB21441	ERP023684	0	557	0	0	10023	0	NSS	1867.77	2005.44	8.79687	0.993358	0.951356	1384	-5.34	37.47
ERR2013086	PRJEB21441	ERP023684	0	418	0	0	8494	0	NSS	1329.73	1721.41	8.41258	0.991983	0.950014	962	-5.31	37.47
ERR2013089	PRJEB21441	ERP023684	0	494	0	0	9789	0	NSS	3362.85	3630.68	8.8135	0.983917	0.898654	1901	-5.36	37.5
ERR2013099	PRJEB21441	ERP023684	0	440	0	0	9951	0	NSS	4508.78	4567.02	8.77266	0.980286	0.873672	2139	-5.33	37.52
ERR2013113	PRJEB21441	ERP023684	0	540	0	0	10173	0	NSS	4706.29	4833.22	9.78891	0.99693	0.873148	2411	39.33	-111.45
ERR2013116	PRJEB21441	ERP023684	0	502	0	0	10122	0	NSS	5015.99	5005.07	9.46732	0.992565	0.865614	2437	39.35	-111.58
ERR2013125	PRJEB21441	ERP023684	0	488	0	0	10181	0	NSS	4783.52	4760.86	9.42208	0.995252	0.874584	2296	44.22	-122.15
ERR2013126	PRJEB21441	ERP023684	0	574	0	0	10195	0	NSS	6098.63	5862.22	9.57414	0.990472	0.841791	2737	41.8	-73.75
ERR2013149	PRJEB21441	ERP023684	0	594	0	0	10159	0	NSS	6016.61	5809.97	10.0326	0.997463	0.840812	2777	46.8	-114
ERR2013218	PRJEB21441	ERP023684	0	447	0	0	10185	0	NSS	5197.73	4908.78	8.74132	0.984154	0.866399	2296	44.12	-96.15
ERR2013224	PRJEB21441	ERP023684	0	551	0	0	10190	0	NSS	5153.77	4887.28	9.19002	0.991112	0.866243	2373	46.52	-96.43
ERR2013227	PRJEB21441	ERP023684	0	542	0	0	10197	0	NSS	6471.53	6276.56	9.42083	0.990766	0.835337	2761	48.98	-96.49
ERR2013385	PRJEB21441	ERP023684	0	451	0	0	10182	0	NSS	3210.48	3356.16	8.69472	0.992281	0.912949	1717	68.63	-149.58
ERR2013398	PRJEB21441	ERP023684	0	488	0	0	10204	0	NSS	4992.41	5008.61	9.23877	0.994071	0.871306	2261	35.9	-106.55
ERR2241563	PRJEB24201	ERP106010	0	86	0	0	9841	0	SW	2296.29	2184.62	8.22704	0.990165	0.940624	1295	63.4468	10.4219
ERR2241609	PRJEB24201	ERP106010	0	53	0	0	9957	0	SW	961.395	965.682	5.49207	0.929181	0.975615	538	63.4468	10.4219
ERR2604210	PRJEB27018	ERP109054	0	91	0	0	9981	0	SW	1079.91	1308.12	7.81487	0.989734	0.967821	697	55.2577	16.3207
ERR2604214	PRJEB27018	ERP109054	1	95	0.01053	184	9977	0.01844	SW	1196.29	1323.16	7.86956	0.990836	0.959914	727	55.7617	16.2915
ERR2604222	PRJEB27018	ERP109054	1	93	0.01075	134	10048	0.01334	SW	1298.77	1542.12	8.1416	0.993628	0.960167	788	55.4667	14.7167
ERR2604230	PRJEB27018	ERP109054	1	84	0.0119	166	9918	0.01674	SW	897.151	1082.36	7.84425	0.991582	0.9741	626	55.3833	15.3333
ERR2604234	PRJEB27018	ERP109054	1	107	0.00935	98	10018	0.00978	SW	1008.06	1261.49	7.9024	0.991343	0.970253	676	55.25	15.9833
ERR2604238	PRJEB27018	ERP109054	1	91	0.01099	80	9910	0.00807	SW	1114.21	1293.02	7.85606	0.990213	0.967701	756	55.25	15.9833
ERR2604242	PRJEB27018	ERP109054	1	102	0.0098	82	9816	0.00835	SW	1123.29	1463.88	8.02783	0.991707	0.965115	738	55	15.5
ERR2604244	PRJEB27018	ERP109054	1	93	0.01075	78	9901	0.00788	SW	1329.41	1528.76	7.96641	0.991611	0.960342	805	55	15.5
ERR2604246	PRJEB27018	ERP109054	1	83	0.01205	138	9731	0.01418	SW	918.758	1071.12	7.71136	0.990092	0.969928	629	55.5	16
ERR2604256	PRJEB27018	ERP109054	1	85	0.01176	96	9955	0.00964	SW	1166.37	1400.88	7.90322	0.990138	0.959865	744	55.2833	16.5
ERR2604260	PRJEB27018	ERP109054	1	88	0.01136	67	9779	0.00685	SW	1661.14	1838.77	8.45338	0.99445	0.949575	990	55.6333	18.6
ERR2604290	PRJEB27018	ERP109054	0	75	0	0	9856	0	SW	1164	1343.02	7.89029	0.990512	0.960459	742	55.25	15.9833
ERR2816410	PRJEB28183	ERP110359	0	288	0	0	9891	0	SW	1565.98	1662.02	8.52425	0.990117	0.960394	1214	-18.8653	147.694
ERR2816450	PRJEB28183	ERP110359	0	142	0	0	9985	0	SW	873.615	972.391	7.69811	0.989547	0.980636	708	-14.6868	145.466
ERR2816539	PRJEB28183	ERP110359	0	235	0	0	9872	0	SW	1586.71	1670.18	8.3946	0.989712	0.959971	1253	-23.1404	113.769
ERR2816576	PRJEB28183	ERP110359	0	149	0	0	10020	0	SW	1254.84	1354.01	8.40865	0.986792	0.932846	922	-14.6868	145.466
ERR2816579	PRJEB28183	ERP110359	1	144	0.00694	18	9950	0.00181	SW	1169.72	1277.38	6.54253	0.951488	0.944573	777	-14.6868	145.466
ERR2816582	PRJEB28183	ERP110359	1	276	0.00362	28	10006	0.0028	SW	1663.24	1733.55	8.95285	0.992521	0.947456	1290	-31.5618	159.075
ERR2816603	PRJEB28183	ERP110359	1	147	0.0068	21	9986	0.0021	SW	737.914	862.618	7.41988	0.98661	0.982347	578	-14.6868	145.466
ERR2816632	PRJEB28183	ERP110359	1	97	0.01031	145	9940	0.01459	SW	503.849	565.296	6.69249	0.985724	0.989394	291	-14.6834	145.466
ERR2816687	PRJEB28183	ERP110359	1	42	0.02381	103	10108	0.01019	SW	199.424	250.98	5.73113	0.9666	0.996154	170	-31.5214	159.047
ERR2816919	PRJEB28183	ERP110359	0	64	0	0	10030	0	SW	545.048	627.4	6.84559	0.971282	0.982697	458	-23.1404	113.769
ERR2817054	PRJEB28183	ERP110359	1	79	0.01266	16	10040	0.00159	SW	352.807	433	6.44363	0.972044	0.98505	286	-14.6834	145.466
ERR2817065	PRJEB28183	ERP110359	1	116	0.00862	11	9971	0.0011	SW	732.202	798.543	7.10262	0.975865	0.967407	580	-14.6872	145.444
ERR844182	PRJEB9043	ERP010098	0	409	0	0	10170	0	NSS	2106.94	2036.69	8.07318	0.984788	0.944013	1272	71.246	-156.417
ERR844188	PRJEB9043	ERP010098	0	360	0	0	10172	0	NSS	1408.05	1456.95	7.49729	0.980659	0.963087	961	71.215	-156.513
ERR844191	PRJEB9043	ERP010098	0	529	0	0	10184	0	NSS	4594.47	4460.13	9.582	0.99618	0.878782	2281	71.248	-156.587
ERR844199	PRJEB9043	ERP010098	0	443	0	0	10129	0	NSS	2802.65	2809.53	8.5455	0.987996	0.923885	1583	71.246	-156.389
SRR027979	PRJNA109365	SRP001265	0	290	0	0	8631	0	SW	1586.99	1666.4	9.76494	0.998386	0.967295	1388	-36.69	-73.07
SRR027980	PRJNA109365	SRP001265	2	340	0.00588	53	9315	0.00569	SW	1597.22	1723	9.38585	0.996561	0.962809	1328	-36.64	-73.04
SRR027981	PRJNA109365	SRP001265	0	298	0	0	8925	0	SW	1541.93	1668.91	9.7178	0.998202	0.968992	1357	-36.6	-73
SRR027985	PRJNA109367	SRP001266	0	395	0	0	9244	0	SW	1592.82	1636.1	9.18031	0.997466	0.960528	1141	-42.782	-176.714
SRR1557179	PRJNA258444	SRP045594	0	282	0	0	10016	0	MS	6503.7	5932.6	10.0739	0.993184	0.821519	3201	32	124
SRR1557181	PRJNA258444	SRP045594	2	322	0.00621	16	9973	0.0016	MS	7327.97	6879.84	10.7843	0.997764	0.791945	3745	32	125
SRR1559234	PRJNA258444	SRP045594	0	288	0	0	9954	0	MS	7549.75	7088.58	10.8416	0.997727	0.787102	3830	31	126
SRR1559238	PRJNA258444	SRP045594	0	265	0	0	9943	0	MS	7582.66	6937.89	10.8759	0.998222	0.788714	3797	29	123
SRR1559243	PRJNA258444	SRP045594	1	250	0.004	26	9973	0.00261	MS	8127.86	7460.57	10.7986	0.997502	0.777789	3861	27	122
SRR1559246	PRJNA258444	SRP045594	1	253	0.00395	7	9877	0.00071	MS	7254.24	6897.41	10.6922	0.997146	0.79395	3688	33	123
SRR1559247	PRJNA258444	SRP045594	0	320	0	0	9967	0	MS	7625.99	7287.6	10.9347	0.998591	0.786079	3810	33	124
SRR1559254	PRJNA258444	SRP045594	0	269	0	0	9954	0	MS	7659.09	7367.95	10.8774	0.998204	0.783651	3829	35	123
SRR1559255	PRJNA258444	SRP045594	0	309	0	0	9913	0	MS	7310.69	6892.47	10.4744	0.994809	0.794066	3638	36	121
SRR1559257	PRJNA258444	SRP045594	0	240	0	0	9961	0	MS	7308.04	6824.49	10.6138	0.997651	0.798846	3571	36	123
SRR1559260	PRJNA258444	SRP045594	1	268	0.00373	4	10095	0.0004	MS	6949.68	6560.49	10.5078	0.998082	0.814742	3288	37	124
SRR1559261	PRJNA258444	SRP045594	0	258	0	0	9999	0	MS	7774.55	7271.51	10.9223	0.998369	0.783824	3845	38	123
SRR1824331	PRJNA275905	SRP055767	0	256	0	0	10074	0	SW	1415.33	1380.92	6.67498	0.95424	0.963069	819	44.6671	-125.1
SRR1824333	PRJNA275905	SRP055767	5	559	0.00894	38	9990	0.0038	SW	3176.23	3133.54	9.05456	0.992166	0.913039	1840	44.5684	-125.153
SRR1824334	PRJNA275905	SRP055767	1	361	0.00277	22	10041	0.00219	SW	1990.31	1944.01	8.05325	0.98994	0.945692	1181	44.5685	-125.153
SRR1824338	PRJNA275905	SRP055767	2	441	0.00454	14	9967	0.0014	SW	3015.18	2892.44	8.79729	0.993218	0.917469	1675	44.5684	-125.153
SRR1824339	PRJNA275905	SRP055767	1	301	0.00332	118	10021	0.01178	SW	1918.36	1924.28	7.54988	0.980611	0.949119	1048	44.5685	-125.153
SRR1824341	PRJNA275905	SRP055767	1	451	0.00222	43	9993	0.0043	SW	3025.48	2902.48	8.47047	0.981633	0.916584	1717	44.6701	-125.099
SRR1824343	PRJNA275905	SRP055767	3	433	0.00693	329	9947	0.03308	SW	2918.46	2814.81	8.65091	0.992791	0.919948	1597	44.6695	-125.104
SRR1824345	PRJNA275905	SRP055767	2	241	0.0083	134	10028	0.01336	SW	1943.15	1859.44	6.74607	0.960077	0.948539	989	44.6676	-125.101
SRR1824346	PRJNA275905	SRP055767	1	373	0.00268	140	10040	0.01394	SW	3007.89	2852.05	7.96034	0.981054	0.920052	1514	44.6701	-125.099
SRR1824347	PRJNA275905	SRP055767	2	421	0.00475	26	9970	0.00261	SW	3032.94	2848.48	8.42759	0.988988	0.916308	1654	44.5703	-125.153
SRR1824348	PRJNA275905	SRP055767	1	212	0.00472	117	10068	0.01162	SW	1519.13	1491.33	6.00906	0.930709	0.960127	788	44.6695	-125.104
SRR1824349	PRJNA275905	SRP055767	1	339	0.00295	84	10004	0.0084	SW	2960.7	2925.05	7.60277	0.975525	0.919002	1472	44.5682	-125.153
SRR1824354	PRJNA275905	SRP055767	2	364	0.00549	16	10008	0.0016	SW	2395.97	2379.04	7.84777	0.984971	0.936502	1273	8.92324	-84.3037
SRR1824358	PRJNA275905	SRP055767	1	323	0.0031	28	10052	0.00279	SW	2295.04	2309.42	7.62772	0.981191	0.937995	1257	44.6671	-125.1
SRR1824361	PRJNA275905	SRP055767	1	299	0.00334	9	10085	0.00089	SW	2189.13	2101.66	7.75771	0.985678	0.942569	1161	9.03179	-84.6213
SRR1824363	PRJNA275905	SRP055767	0	228	0	0	10008	0	SW	2069.94	2025.51	6.64064	0.953362	0.944832	1023	44.6695	-125.098
SRR1824371	PRJNA275905	SRP055767	1	290	0.00345	31	9951	0.00312	SW	2116.89	2097.5	7.42052	0.975888	0.94257	1180	44.6671	-125.1
SRR1824372	PRJNA275905	SRP055767	1	236	0.00424	14	9952	0.00141	SW	1816.31	1754.65	6.92943	0.974252	0.951703	940	44.6671	-125.1
SRR1824419	PRJNA275905	SRP055767	3	224	0.01339	34	10025	0.00339	SW	1049.99	1105.35	6.85135	0.974759	0.972884	662	44.6671	-125.1
SRR1824422	PRJNA275905	SRP055767	4	193	0.02073	39	9912	0.00393	SW	1209.65	1180.72	6.54662	0.97639	0.968173	658	44.5685	-125.153
SRR1824423	PRJNA275905	SRP055767	1	197	0.00508	18	9785	0.00184	SW	733.911	993.691	6.077	0.961439	0.980516	477	44.5678	-125.153
SRR1824426	PRJNA275905	SRP055767	2	190	0.01053	14	9939	0.00141	SW	1137.92	1242.49	5.52256	0.929104	0.969636	605	44.6688	-125.109
SRR1824431	PRJNA275905	SRP055767	3	153	0.01961	52	10086	0.00516	SW	1096.73	1116.12	6.09825	0.966107	0.973918	522	44.6701	-125.099
SRR1824432	PRJNA275905	SRP055767	4	158	0.02532	37	10077	0.00367	SW	1110.73	1045.03	6.07353	0.9574	0.972637	553	44.6676	-125.101
SRR1824433	PRJNA275905	SRP055767	1	157	0.00637	16	9876	0.00162	SW	1186.05	1299.02	6.36311	0.974087	0.969982	579	44.6696	-125.104
SRR1824434	PRJNA275905	SRP055767	4	228	0.01754	83	10045	0.00826	SW	1386.25	1379.09	6.95781	0.980834	0.964538	745	44.5703	-125.153
SRR1824435	PRJNA275905	SRP055767	2	154	0.01299	26	9874	0.00263	SW	918.153	1220.34	5.83611	0.949753	0.976488	478	44.568	-125.153
SRR1824436	PRJNA275905	SRP055767	3	170	0.01765	86	9865	0.00872	SW	1014.07	1152.03	5.85358	0.954145	0.973706	528	44.5682	-125.153
SRR1824437	PRJNA275905	SRP055767	3	254	0.01181	34	9842	0.00345	SW	1375.32	1629.17	7.05036	0.979276	0.9641	739	44.6701	-125.099
SRR1824443	PRJNA275905	SRP055767	2	253	0.00791	28	10024	0.00279	SW	1487.36	1617.71	7.10388	0.980525	0.961616	792	44.6696	-125.104
SRR1952960	PRJNA279379	SRP056891	1	213	0.00469	9	9958	0.0009	SW	1658.92	1618.52	7.48479	0.987947	0.958576	834	29.13	-92
SRR1952967	PRJNA279379	SRP056891	2	208	0.00962	18	9891	0.00182	SW	1251.79	1324.89	6.96444	0.979111	0.966769	711	28.66	-92.38
SRR1952968	PRJNA279379	SRP056891	2	212	0.00943	9	9950	0.0009	SW	1871.18	1831.71	7.23785	0.98147	0.952152	916	29.41	-92.75
SRR2006026	PRJNA282701	SRP057950	0	260	0	0	10202	0	SW	1495.81	1524.61	6.80177	0.962572	0.957895	846	24.5444	118.048
SRR2006031	PRJNA282701	SRP057950	0	276	0	0	10235	0	SW	726.751	727.785	5.93642	0.955739	0.979998	549	24.5342	118.067
SRR2006041	PRJNA282701	SRP057950	0	167	0	0	10226	0	SW	987.977	962.24	6.18489	0.967097	0.975224	538	24.6319	118.178
SRR2051573	PRJNA285917	SRP059139	1	84	0.0119	46	10149	0.00453	SW	300.337	294.481	5.64954	0.942672	0.994497	226	79.611	-2.383
SRR2051574	PRJNA285917	SRP059139	1	94	0.01064	24	10133	0.00237	SW	292.782	297.173	5.70481	0.946414	0.995166	244	79.611	-2.383
SRR2051576	PRJNA285917	SRP059139	0	75	0	0	10159	0	SW	225.554	248	5.48578	0.960082	0.995873	181	79.611	-2.383
SRR2051577	PRJNA285917	SRP059139	1	89	0.01124	19	10163	0.00187	SW	224.609	265.727	5.81664	0.967048	0.996162	188	79.611	-2.383
SRR2061236	PRJNA284404	SRP059419	0	171	0	0	10240	0	SW	467.281	497.512	6.03274	0.953676	0.990432	373	30.2535	-88.0435
SRR2061279	PRJNA284404	SRP059419	0	168	0	0	10237	0	SW	536.741	594.784	6.38077	0.971151	0.987889	385	30.4374	-88.0113
SRR2061294	PRJNA284404	SRP059419	0	162	0	0	10226	0	SW	453.71	457.17	5.87713	0.961188	0.990427	354	30.2535	-88.0435
SRR2061298	PRJNA284404	SRP059419	0	153	0	0	10218	0	SW	543.503	577.223	6.02511	0.945646	0.98786	407	30.2535	-88.0435
SRR2061301	PRJNA284404	SRP059419	0	183	0	0	10206	0	SW	611.618	612.366	6.1473	0.958857	0.986502	459	30.0902	-88.2116
SRR2098493	PRJNA288901	SRP060785	2	76	0.02632	105	10035	0.01046	SW	826.739	834.571	6.23717	0.945847	0.980329	614	17.7282	40.36
SRR2098495	PRJNA288901	SRP060785	0	61	0	0	10128	0	SW	1031.73	1025.94	6.98258	0.972292	0.97499	740	16.8306	41.4005
SRR2098500	PRJNA288901	SRP060785	0	72	0	0	10144	0	SW	916.41	912.225	6.11955	0.946181	0.976792	594	16.825	41.1407
SRR2098513	PRJNA288901	SRP060785	0	58	0	0	9882	0	SW	774.044	765.114	6.4568	0.963342	0.981429	558	27.1398	34.902
SRR2098515	PRJNA288901	SRP060785	0	52	0	0	10162	0	SW	728.909	778.455	6.3725	0.966944	0.982384	531	27.2712	35.1142
SRR2098535	PRJNA288901	SRP060785	0	45	0	0	9794	0	SW	1221.58	1252.42	6.92527	0.972327	0.968406	785	27.9207	35.2692
SRR2130143	PRJNA290699	SRP061637	1	499	0.002	10	10046	0.001	MS	3042.84	3037.82	9.59898	0.996513	0.917383	2023	44.929	12.558
SRR2130144	PRJNA290699	SRP061637	1	323	0.0031	16	10013	0.0016	MS	3448.45	3327.42	9.23265	0.993911	0.905622	2024	44.919	12.573
SRR2130153	PRJNA290699	SRP061637	1	517	0.00193	11	10078	0.00109	MS	3089.62	3061.01	9.19466	0.988741	0.915446	1979	44.78	12.437
SRR2549664	PRJNA294680	SRP064413	0	194	0	0	10104	0	SW	953.787	950.977	6.47326	0.971543	0.975552	619	27.23	-90.34
SRR2549666	PRJNA294680	SRP064413	0	92	0	0	10109	0	SW	573.711	586.223	5.75439	0.950423	0.98596	358	27.22	-90.34
SRR2549674	PRJNA294680	SRP064413	0	171	0	0	9833	0	SW	750.136	828.574	6.29895	0.945804	0.981282	504	29.04	-87.29
SRR2549703	PRJNA294680	SRP064413	0	271	0	0	9853	0	SW	1062.67	1173.27	7.12706	0.981634	0.971808	712	28.94	-87.58
SRR2821180	PRJNA299758	SRP065252	0	111	0	0	10148	0	SW	1654.16	1831.27	7.91121	0.988507	0.941978	968	-7.62	102.47
SRR2821181	PRJNA299758	SRP065252	0	100	0	0	10203	0	SW	1366.77	1601.2	7.17571	0.967014	0.959107	817	-5.27	106.31
SRR2821184	PRJNA299758	SRP065252	0	105	0	0	10168	0	SW	1630.07	1878.84	8.45546	0.994099	0.949683	1037	1.19	106.61
SRR2821185	PRJNA299758	SRP065252	1	114	0.00877	8	10145	0.00079	SW	1429.95	1779.31	7.64894	0.98151	0.950666	907	4.99	109.48
SRR2821187	PRJNA299758	SRP065252	0	99	0	0	10151	0	SW	1548.98	1728.48	8.06515	0.991881	0.953326	948	13.6	114.25
SRR2827635	PRJNA300222	SRP065308	0	336	0	0	10089	0	MS	4146.73	3918.09	9.32674	0.99341	0.89001	2164	-70.4844	-95.1957
SRR2827642	PRJNA300222	SRP065308	3	344	0.00872	16	10141	0.00158	MS	3434.79	3374.6	9.04759	0.992229	0.905079	1957	-71.4505	-102.159
SRR3068449	PRJNA282701	SRP057950	0	184	0	0	10244	0	SW	439.522	432.246	5.64805	0.952544	0.990442	348	24.6336	118.181
SRR3098327	PRJNA308497	SRP068349	3	392	0.00765	24	10132	0.00237	SW	1553.3	1515.85	6.76098	0.934855	0.959321	1149	34.7181	-76.6707
SRR3098343	PRJNA308497	SRP068349	3	407	0.00737	15	10177	0.00147	SW	1168.25	1141.17	7.80526	0.987578	0.973173	912	34.7181	-76.6707
SRR3741936	PRJNA327707	SRP077849	0	113	0	0	9621	0	MS	3033.37	2979.28	9.6426	0.997195	0.920051	1912	26.3319	127.907
SRR3741946	PRJNA327707	SRP077849	0	60	0	0	9011	0	MS	3061.61	3021.28	9.59576	0.996724	0.916912	1976	26.3313	127.914
SRR3742027	PRJNA327707	SRP077849	0	74	0	0	8467	0	MS	3025.44	3120.06	9.79809	0.997351	0.917903	2008	26.3389	127.945
SRR3742054	PRJNA327707	SRP077849	0	116	0	0	9523	0	MS	3202.58	3244.47	9.70943	0.997568	0.9137	1977	26.3321	127.915
SRR3742072	PRJNA327707	SRP077849	0	50	0	0	8334	0	MS	2979.93	3030.16	9.81535	0.99775	0.919885	1983	26.3328	127.931
SRR3742077	PRJNA327707	SRP077849	0	99	0	0	9129	0	MS	3799.01	3856.29	10.095	0.997886	0.896379	2338	26.3328	127.931
SRR3835568	PRJNA328397	SRP078273	1	141	0.00709	11	10217	0.00108	SW	1098.31	1253.53	8.02383	0.992771	0.96632	748	28.43	126.51
SRR3879438	PRJNA328397	SRP078273	1	156	0.00641	10	10132	0.00099	SW	1718.1	1821.48	7.92978	0.984781	0.94558	1042	28.44	122.35
SRR4384494	PRJNA344476	SRP091049	0	97	0	0	9394	0	SW	961.367	987.13	8.19424	0.994219	0.9794	747	-64.77	64.05
SRR4384516	PRJNA344476	SRP091049	0	100	0	0	9447	0	SW	819.009	836.026	7.80111	0.992935	0.981991	618	-64.77	64.05
SRR4436298	PRJNA349750	SRP091885	0	162	0	0	10049	0	MS	2966.09	2804.53	9.44125	0.996183	0.920438	1925	-26	14.73
SRR4779870	PRJNA344476	SRP091049	0	109	0	0	9935	0	SW	484.666	498	7.68664	0.99319	0.992879	423	-64.08	-64.78
SRR4779886	PRJNA344476	SRP091049	0	103	0	0	9603	0	SW	727.127	743.162	7.51519	0.990796	0.984293	574	-64.77	-64.05
SRR4779890	PRJNA344476	SRP091049	0	112	0	0	9815	0	SW	565.847	644.161	7.85295	0.993823	0.990234	458	-64.08	-64.78
SRR4780031	PRJNA344476	SRP091049	0	95	0	0	9037	0	SW	952.633	987.624	8.44965	0.9954	0.98068	769	-64.08	-64.78
SRR4780098	PRJNA344476	SRP091049	0	99	0	0	9595	0	SW	667.527	706.22	7.78116	0.993064	0.987171	560	-64.08	-64.78
SRR4780199	PRJNA344476	SRP091049	0	84	0	0	9936	0	SW	741.533	779.225	7.63233	0.990036	0.9852	610	-64.77	-64.05
SRR4780211	PRJNA344476	SRP091049	0	100	0	0	9064	0	SW	1059.44	1070.11	8.62472	0.996148	0.977013	837	-64.77	-64.05
SRR5046909	PRJNA354655	SRP093799	2	155	0.0129	22	10134	0.00217	SW	2417.26	2414.84	8.34156	0.989451	0.935537	1394	29.78	122.1
SRR5046916	PRJNA354655	SRP093799	0	130	0	0	10137	0	SW	1649.7	1484.3	7.45602	0.985474	0.958065	934	30.27	122.11
SRR5150126	PRJNA360358	SRP096164	0	113	0	0	9843	0	SW	2883.2	2758.4	9.06088	0.993975	0.922088	1789	51.23	2.93
SRR5150129	PRJNA360358	SRP096164	0	108	0	0	9718	0	SW	2631.81	2606.6	8.45693	0.991049	0.929053	1523	51.85	2.99
SRR5150131	PRJNA360358	SRP096164	0	114	0	0	9983	0	SW	2337.1	2316.24	8.20944	0.99054	0.938588	1317	51.23	2.93
SRR5150137	PRJNA360358	SRP096164	1	106	0.00943	65	9806	0.00663	SW	3157.98	2986.55	8.59733	0.988373	0.91442	1741	51.23	2.93
SRR5150140	PRJNA360358	SRP096164	0	99	0	0	9852	0	SW	2206.06	2104.74	7.36219	0.947458	0.939779	1380	51.85	2.99
SRR5150143	PRJNA360358	SRP096164	0	156	0	0	9908	0	SW	2616.29	2486.89	8.87741	0.993512	0.929838	1616	51.23	2.93
SRR5150144	PRJNA360358	SRP096164	0	111	0	0	10035	0	SW	1975.84	1903.11	7.65525	0.982956	0.947806	1124	51.23	2.93
SRR5150145	PRJNA360358	SRP096164	0	123	0	0	9845	0	SW	2249.26	2245.78	8.72156	0.9938	0.940423	1424	51.23	2.93
SRR5150147	PRJNA360358	SRP096164	0	139	0	0	9895	0	SW	1970.02	2006.37	8.5875	0.992762	0.948758	1294	51.23	2.93
SRR5150148	PRJNA360358	SRP096164	0	131	0	0	9899	0	SW	2736.05	2755.66	8.60876	0.99207	0.92934	1477	51.23	2.93
SRR5150153	PRJNA360358	SRP096164	0	116	0	0	9976	0	SW	2047.58	2083.1	8.57472	0.993139	0.946818	1284	51.23	2.93
SRR5150157	PRJNA360358	SRP096164	0	102	0	0	9712	0	SW	2791.86	2696.18	9.24945	0.995441	0.925751	1767	51.23	2.93
SRR5150158	PRJNA360358	SRP096164	0	120	0	0	9928	0	SW	2539.3	2430.89	8.81212	0.994014	0.932167	1558	51.23	2.93
SRR5150159	PRJNA360358	SRP096164	0	112	0	0	9844	0	SW	2362.53	2307.45	8.75514	0.993291	0.938098	1463	51.23	2.93
SRR5150166	PRJNA360358	SRP096164	0	115	0	0	9933	0	SW	2015.07	2045.67	8.31955	0.990541	0.946947	1274	51.23	2.93
SRR5150171	PRJNA360358	SRP096164	1	109	0.00917	69	9876	0.00699	SW	2552.68	2432.03	8.01298	0.987677	0.932838	1356	51.85	2.99
SRR5150175	PRJNA360358	SRP096164	0	101	0	0	9670	0	SW	2638.97	2633.04	9.197	0.994603	0.929652	1711	51.85	2.99
SRR5150176	PRJNA360358	SRP096164	0	122	0	0	9926	0	SW	2629.19	2552.35	7.43732	0.931847	0.927461	1529	51.85	2.99
SRR5150179	PRJNA360358	SRP096164	0	131	0	0	9943	0	SW	2529.85	2404.03	8.62822	0.992489	0.933939	1451	51.23	2.93
SRR5150180	PRJNA360358	SRP096164	0	119	0	0	9875	0	SW	2248.95	2183.57	8.90146	0.994743	0.941176	1486	51.23	2.93
SRR5150181	PRJNA360358	SRP096164	0	82	0	0	9529	0	SW	2844.09	2853.27	9.44764	0.995639	0.923794	1860	51.85	2.99
SRR5150184	PRJNA360358	SRP096164	1	130	0.00769	49	9836	0.00498	SW	2710.67	2719.43	8.7244	0.990889	0.925589	1613	51.23	2.93
SRR5150185	PRJNA360358	SRP096164	0	94	0	0	9973	0	SW	2202.99	2173.69	7.31221	0.96068	0.938879	1303	51.23	2.93
SRR5150193	PRJNA360358	SRP096164	0	134	0	0	9924	0	SW	1970.16	1940.33	8.78309	0.994428	0.94937	1375	51.23	2.93
SRR5150196	PRJNA360358	SRP096164	0	87	0	0	9742	0	SW	2889.27	2885.76	9.44884	0.995636	0.921777	1886	51.85	2.99
SRR5150207	PRJNA360358	SRP096164	0	148	0	0	9995	0	SW	2580.73	2535.48	8.7836	0.993082	0.930649	1563	51.23	2.93
SRR5150208	PRJNA360358	SRP096164	0	115	0	0	9818	0	SW	2992.77	2971.33	8.69524	0.992863	0.919202	1649	51.23	2.93
SRR5150210	PRJNA360358	SRP096164	0	116	0	0	9937	0	SW	1954.71	1948.06	8.11713	0.986931	0.948326	1256	51.85	2.99
SRR5150214	PRJNA360358	SRP096164	1	131	0.00763	58	9996	0.0058	SW	1835.93	1812.22	8.21105	0.989572	0.952637	1166	51.23	2.93
SRR5150217	PRJNA360358	SRP096164	0	118	0	0	10095	0	SW	1698.44	1687.35	7.42283	0.984239	0.956343	943	51.85	2.99
SRR5150219	PRJNA360358	SRP096164	1	132	0.00758	52	9554	0.00544	SW	2825.45	2965.01	9.16204	0.995391	0.923829	1714	51.23	2.93
SRR5150222	PRJNA360358	SRP096164	0	113	0	0	9834	0	SW	2704.97	2584.33	8.28578	0.986646	0.926784	1534	51.23	2.93
SRR5150229	PRJNA360358	SRP096164	0	107	0	0	10015	0	SW	1672.27	1694.49	7.40918	0.979443	0.956084	999	51.85	2.99
SRR5150231	PRJNA360358	SRP096164	1	84	0.0119	34	10146	0.00335	SW	1217.79	1189.67	6.16714	0.957975	0.970126	622	51.85	2.99
SRR5150232	PRJNA360358	SRP096164	0	85	0	0	9689	0	SW	2756	2725.93	9.42949	0.995549	0.926827	1822	51.85	2.99
SRR5150236	PRJNA360358	SRP096164	0	117	0	0	10141	0	SW	1231.75	1169.28	6.37725	0.950036	0.968277	718	51.85	2.99
SRR5150237	PRJNA360358	SRP096164	0	102	0	0	9668	0	SW	3241.18	3184.96	9.23457	0.995205	0.910372	1939	51.85	2.99
SRR5150238	PRJNA360358	SRP096164	1	151	0.00662	33	9829	0.00336	SW	2228.08	2308.91	9.03401	0.995708	0.94151	1485	51.23	2.93
SRR5150240	PRJNA360358	SRP096164	0	129	0	0	9915	0	SW	3043.53	2960.62	9.05973	0.994047	0.917417	1819	51.23	2.93
SRR5150242	PRJNA360358	SRP096164	1	112	0.00893	22	10173	0.00216	SW	873.462	855	6.56955	0.974738	0.979067	529	51.85	2.99
SRR5150246	PRJNA360358	SRP096164	0	113	0	0	9836	0	SW	3209.68	3097.91	9.08468	0.992682	0.911963	1924	51.23	2.93
SRR5150248	PRJNA360358	SRP096164	0	99	0	0	9904	0	SW	2637.21	2624.9	9.32117	0.994939	0.929685	1776	51.85	2.99
SRR5150249	PRJNA360358	SRP096164	0	126	0	0	9949	0	SW	2597.44	2438.74	8.48467	0.992277	0.929831	1519	51.85	2.99
SRR5150251	PRJNA360358	SRP096164	0	133	0	0	9901	0	SW	2307.44	2195.16	8.13758	0.990806	0.940066	1261	51.85	2.99
SRR5150253	PRJNA360358	SRP096164	0	143	0	0	9820	0	SW	2796.64	2791.78	8.96478	0.993331	0.924882	1672	51.23	2.93
SRR5150255	PRJNA360358	SRP096164	1	133	0.00752	156	10016	0.01558	SW	2111.17	2144.89	8.58187	0.992377	0.944781	1355	51.23	2.93
SRR5150257	PRJNA360358	SRP096164	0	80	0	0	10136	0	SW	1414.61	1652.56	6.32053	0.962937	0.965938	656	51.85	2.99
SRR5150258	PRJNA360358	SRP096164	0	154	0	0	8908	0	SW	2036.36	2045.85	8.92996	0.994616	0.939731	1391	51.23	2.93
SRR5150259	PRJNA360358	SRP096164	2	121	0.01653	125	9868	0.01267	SW	2310.91	2268.91	8.51351	0.991645	0.938033	1463	51.85	2.99
SRR5150260	PRJNA360358	SRP096164	0	116	0	0	9803	0	SW	2783.97	2785.53	8.9893	0.99214	0.922865	1769	51.23	2.93
SRR5150261	PRJNA360358	SRP096164	1	88	0.01136	19	10150	0.00187	SW	1274.62	1370.63	6.31595	0.96379	0.969845	612	51.85	2.99
SRR5150265	PRJNA360358	SRP096164	0	126	0	0	10002	0	SW	2206.21	2090.31	8.88788	0.994958	0.943086	1456	51.23	2.93
SRR5150267	PRJNA360358	SRP096164	0	116	0	0	9832	0	SW	2388.24	2437.56	8.61947	0.992819	0.935989	1444	51.23	2.93
SRR5150268	PRJNA360358	SRP096164	0	136	0	0	9963	0	SW	2676.33	2698.53	8.74698	0.993194	0.929215	1518	51.23	2.93
SRR5150270	PRJNA360358	SRP096164	0	114	0	0	9940	0	SW	2225.14	2175.65	8.40914	0.99169	0.941659	1323	51.23	2.93
SRR5155511	PRJNA359487	SRP096276	1	129	0.00775	9	10158	0.00089	SW	1430.28	1407.3	7.57886	0.97829	0.964055	951	-44.588	-72.725
SRR5155515	PRJNA359487	SRP096276	1	115	0.0087	8	10225	0.00078	SW	1383.74	1479.97	7.39844	0.974626	0.96382	922	-44.588	-72.725
SRR5155520	PRJNA359487	SRP096276	0	91	0	0	10184	0	SW	996.606	1016.86	6.76327	0.975533	0.974797	637	-44.588	-72.725
SRR5155523	PRJNA359487	SRP096276	0	155	0	0	10212	0	SW	1464.63	1527.6	7.83607	0.984585	0.962473	974	-44.588	-72.725
SRR5155537	PRJNA359487	SRP096276	0	161	0	0	10199	0	SW	1436.14	1449.65	7.85932	0.986571	0.963825	975	-44.588	-72.725
SRR5155540	PRJNA359487	SRP096276	0	64	0	0	10227	0	SW	773.67	830.533	6.09169	0.969808	0.981364	433	-44.588	-72.725
SRR5155543	PRJNA359487	SRP096276	0	144	0	0	10222	0	SW	699.112	770.895	7.33475	0.984164	0.986137	586	-44.588	-72.725
SRR5155555	PRJNA359487	SRP096276	1	119	0.0084	14	10214	0.00137	SW	1464.5	1514.02	7.7477	0.987245	0.962684	927	-44.588	-72.725
SRR5327699	PRJNA377833	SRP101584	2	126	0.01587	17	9069	0.00187	MS	3489.93	3404.32	9.49379	0.996118	0.900295	2073	56.062	10.2747
SRR5570706	PRJNA386387	SRP107137	3	444	0.00676	13	10159	0.00128	MS	4435.55	4224.5	9.52115	0.994612	0.879715	2354	48.1015	-125.554
SRR5570707	PRJNA386387	SRP107137	1	516	0.00194	9	10181	0.00088	MS	4536.41	4275.19	9.48351	0.994755	0.878204	2328	41.4275	-124.892
SRR5570715	PRJNA386387	SRP107137	0	420	0	0	10122	0	MS	5155.43	4787.86	9.19395	0.9905	0.863645	2445	43.911	-125.076
SRR5570720	PRJNA386387	SRP107137	1	476	0.0021	8	10124	0.00079	MS	6233.7	5849.07	10.2778	0.997395	0.829581	3112	48.3166	-126.051
SRR5570725	PRJNA386387	SRP107137	0	564	0	0	10112	0	MS	4181.27	4047.75	9.91608	0.997359	0.884382	2425	47.7627	-127.759
SRR5570734	PRJNA386387	SRP107137	0	417	0	0	10056	0	MS	6833.1	6412.77	10.3223	0.997395	0.815506	3250	48.3166	-126.051
SRR5570742	PRJNA386387	SRP107137	0	540	0	0	10118	0	MS	5389.78	5049.67	10.1281	0.996882	0.846948	2937	48.6707	-126.848
SRR5570749	PRJNA386387	SRP107137	2	549	0.00364	16	10126	0.00158	MS	4162.88	3962	9.67614	0.995364	0.884642	2409	47.7627	-127.759
SRR5570759	PRJNA386387	SRP107137	3	650	0.00462	37	10031	0.00369	MS	6128.88	5706.4	10.7596	0.998584	0.826339	3393	48.3166	-126.051
SRR5570761	PRJNA386387	SRP107137	4	615	0.0065	16	10156	0.00158	MS	5528.77	5212.56	10.6274	0.998234	0.841734	3252	48.6707	-126.848
SRR5570762	PRJNA386387	SRP107137	2	593	0.00337	16	10152	0.00158	MS	5478.17	5003.24	10.5271	0.998182	0.846688	3144	48.6707	-126.848
SRR5570764	PRJNA386387	SRP107137	1	565	0.00177	11	10070	0.00109	MS	5584.38	5152.28	10.3256	0.99788	0.844116	3007	48.3166	-126.051
SRR5570766	PRJNA386387	SRP107137	1	591	0.00169	9	10108	0.00089	MS	5726.37	5216.23	10.2783	0.997596	0.841056	3038	48.3166	-126.051
SRR5570779	PRJNA386387	SRP107137	0	411	0	0	10084	0	MS	5944.13	5590.29	9.91823	0.995322	0.840967	2861	48.1015	-125.554
SRR5570792	PRJNA386387	SRP107137	2	427	0.00468	18	10045	0.00179	MS	5674.24	5296.91	9.95577	0.996974	0.848411	2775	46.2225	-124.656
SRR5570805	PRJNA386387	SRP107137	2	546	0.00366	15	10186	0.00147	MS	5050.74	4825.68	9.85911	0.996736	0.863761	2591	43.911	-125.076
SRR5570806	PRJNA386387	SRP107137	0	455	0	0	10106	0	MS	6363.05	5829.22	10.3356	0.997256	0.824573	3219	48.1015	-125.554
SRR5591493	PRJNA387706	SRP107931	1	144	0.00694	2	10225	0.0002	SW	977.353	1022.28	6.76902	0.973165	0.975407	642	22.75	-158
SRR5591510	PRJNA387706	SRP107931	1	143	0.00699	12	10219	0.00117	SW	810.346	803.174	6.48491	0.967788	0.980182	574	22.75	-158
SRR5591516	PRJNA387706	SRP107931	0	170	0	0	10200	0	SW	873.662	842	6.75565	0.977731	0.978171	613	22.75	-158
SRR5595792	PRJNA387720	SRP107954	0	544	0	0	10116	0	MS	3516.02	3439.66	9.53082	0.995716	0.900658	2145	-77.8	160.671
SRR5595802	PRJNA387720	SRP107954	1	518	0.00193	3	10132	0.0003	MS	3637.9	3537.51	9.14424	0.99395	0.901194	2006	-77.851	160.664
SRR5595809	PRJNA387720	SRP107954	1	460	0.00217	10	10123	0.00099	MS	3485.52	3261.64	9.23516	0.994621	0.904198	2027	-77.851	160.664
SRR5595875	PRJNA387720	SRP107954	2	426	0.00469	17	10085	0.00169	MS	3716.62	3591.83	9.10526	0.99363	0.90001	1997	-77.8	160.671
SRR5595876	PRJNA387720	SRP107954	1	396	0.00253	13	10141	0.00128	MS	3887.04	3801.2	9.13334	0.992488	0.893327	2119	-77.8	160.671
SRR5595883	PRJNA387720	SRP107954	0	523	0	0	10143	0	MS	3049.03	2918.8	9.24399	0.9952	0.915007	1923	-77.8	160.671
SRR5595925	PRJNA387720	SRP107954	1	443	0.00226	13	10161	0.00128	MS	3702.98	3516.01	9.00815	0.992359	0.899197	2024	-77.744	160.77
SRR5595926	PRJNA387720	SRP107954	2	470	0.00426	20	10137	0.00197	MS	3827.33	3654.79	9.14443	0.992893	0.894587	2094	-77.744	160.77
SRR5595939	PRJNA387720	SRP107954	3	425	0.00706	16	10108	0.00158	MS	3915.91	3772.4	9.03479	0.992179	0.894441	2016	-77.8	160.671
SRR5617429	PRJNA387529	SRP108122	0	104	0	0	10200	0	SW	540.675	586.612	6.4568	0.977116	0.98808	379	25.5	121.96
SRR5617466	PRJNA387529	SRP108122	0	65	0	0	10228	0	SW	424.474	418.375	5.88072	0.958891	0.991315	333	25.83	121.03
SRR5617481	PRJNA387529	SRP108122	0	106	0	0	10153	0	SW	524.967	560.5	6.6974	0.98218	0.988514	380	25.5	121.96
SRR5626054	PRJNA388250	SRP108198	2	230	0.0087	11	10232	0.00108	SLS	1754.41	1704.63	4.72004	0.777295	0.954559	829	36.83	95.17
SRR5626057	PRJNA388250	SRP108198	2	176	0.01136	15	10243	0.00146	SLS	1116.55	1189.85	5.01592	0.877207	0.971234	577	36.83	95.16
SRR5626059	PRJNA388250	SRP108198	1	254	0.00394	23	10237	0.00225	SLS	1232.29	1260.94	6.63974	0.972109	0.968503	706	36.83	95.16
SRR5626060	PRJNA388250	SRP108198	7	328	0.02134	277	10232	0.02707	SLS	1892.4	1807.69	6.67386	0.950271	0.950561	1024	36.83	95.17
SRR5626168	PRJNA388250	SRP108198	4	303	0.0132	104	10246	0.01015	SLS	1488.39	1543.57	6.88189	0.971655	0.960796	847	36.83	95.17
SRR5626169	PRJNA388250	SRP108198	5	260	0.01923	46	10232	0.0045	SLS	1587.57	1597.04	5.92051	0.898532	0.957972	848	36.83	95.17
SRR5626170	PRJNA388250	SRP108198	3	243	0.01235	31	10237	0.00303	SLS	1133.64	1215.42	5.9238	0.939904	0.970648	642	36.83	95.17
SRR5626194	PRJNA388250	SRP108198	7	229	0.03057	50	10224	0.00489	SLS	1406.04	1484.12	5.4383	0.839023	0.963042	780	36.83	95.17
SRR5626195	PRJNA388250	SRP108198	7	264	0.02652	91	10237	0.00889	SLS	1071.18	1067.47	6.80985	0.970752	0.973084	675	36.83	95.17
SRR5626197	PRJNA388250	SRP108198	4	361	0.01108	48	10238	0.00469	SLS	1747.76	1728.85	7.43639	0.981314	0.954652	1004	36.82	95.17
SRR5626198	PRJNA388250	SRP108198	0	219	0	0	10234	0	SLS	1586.67	1533.7	4.69301	0.792488	0.958362	774	36.54	96.98
SRR5626199	PRJNA388250	SRP108198	1	199	0.00503	10	10228	0.00098	SLS	1656.74	1579.17	4.88485	0.853529	0.95839	737	36.54	96.99
SRR5626203	PRJNA388250	SRP108198	10	325	0.03077	81	10238	0.00791	SLS	1340.18	1318.8	7.32762	0.982256	0.965672	853	36.83	95.17
SRR5626208	PRJNA388250	SRP108198	3	227	0.01322	58	10242	0.00566	SLS	1654.36	1971.14	5.24904	0.872071	0.957484	768	36.61	95.01
SRR5827497	PRJNA394135	SRP111933	0	73	0	0	10223	0	SW	969.738	937.901	6.29902	0.968528	0.976132	539	43.99	-135.99
SRR5827514	PRJNA394135	SRP111933	0	129	0	0	10176	0	SW	1187.64	1299.01	6.98377	0.970032	0.969931	734	29.24	-122.33
SRR5827519	PRJNA394135	SRP111933	0	184	0	0	10202	0	SW	1393.86	1438.75	8.02758	0.990556	0.965088	965	32.41	-154.24
SRR5908592	PRJNA380540	SRP109151	0	79	0	0	10078	0	SW	2638.8	2586.19	7.41753	0.975947	0.923827	1222	23.88	117.52
SRR5908604	PRJNA380540	SRP109151	0	92	0	0	9941	0	SW	2825.29	3064.98	8.38666	0.993005	0.916715	1278	23.77	117.53
SRR5908682	PRJNA380540	SRP109151	0	84	0	0	9930	0	SW	2422.46	2429.34	8.12198	0.988679	0.926208	1269	23.69	117.54
SRR5908687	PRJNA380540	SRP109151	0	65	0	0	9914	0	SW	1721.01	1717.8	6.99913	0.962223	0.948706	934	21.17	109.02
SRR5908693	PRJNA380540	SRP109151	0	81	0	0	9944	0	SW	2241.94	2388.16	8.08556	0.988583	0.930122	1210	21.17	109.02
SRR5908742	PRJNA380540	SRP109151	0	89	0	0	9948	0	SW	2719.87	2818.71	8.80655	0.994325	0.915686	1455	20.78	109.53
SRR5908745	PRJNA380540	SRP109151	0	82	0	0	9941	0	SW	2650.35	2746.67	8.16609	0.985495	0.918675	1408	20.63	108.99
SRR6235175	PRJNA416113	SRP122950	1	175	0.00571	24	10233	0.00235	SW	881.27	915.126	6.9083	0.975455	0.978925	663	11.9987	112.504
SRR6235206	PRJNA416113	SRP122950	0	94	0	0	9998	0	SW	1483.33	1527.58	7.90087	0.989618	0.961395	924	11	112.502
SRR6235214	PRJNA416113	SRP122950	3	229	0.0131	25	10226	0.00244	SW	918.923	913.171	7.72644	0.987426	0.980935	744	14.4986	118
SRR6287204	PRJNA378895	SRP124921	1	75	0.01333	28	10246	0.00273	SW	419.419	408	5.36198	0.936534	0.990639	312	28.708	124.897
SRR6287205	PRJNA378895	SRP124921	2	92	0.02174	179	10225	0.01751	SW	434.033	433.346	5.4019	0.916439	0.990734	338	28.417	125.667
SRR6287206	PRJNA378895	SRP124921	1	74	0.01351	250	10230	0.02444	SW	454.754	467.878	5.08106	0.918635	0.98898	326	25.084	123.15
SRR6287208	PRJNA378895	SRP124921	3	79	0.03797	309	10236	0.03019	SW	423.964	413.087	5.33003	0.940387	0.990247	314	27.501	125.125
SRR6287209	PRJNA378895	SRP124921	1	76	0.01316	265	10242	0.02587	SW	368.704	373.592	4.863	0.904837	0.991516	274	26.584	124.583
SRR6287211	PRJNA378895	SRP124921	2	90	0.02222	345	10205	0.03381	SW	522.063	501.008	5.45468	0.919063	0.988288	376	25.418	122.207
SRR6287214	PRJNA378895	SRP124921	1	60	0.01667	232	10223	0.02269	SW	450.873	445.236	5.09018	0.918683	0.989368	327	25.084	123.15
SRR6287221	PRJNA378895	SRP124921	3	82	0.03659	340	10224	0.03326	SW	533.172	515.008	5.46696	0.918177	0.987607	386	25.418	122.207
SRR6287227	PRJNA378895	SRP124921	2	102	0.01961	496	10233	0.04847	SW	507.538	506.84	5.94108	0.954473	0.988481	352	29.294	126.326
SRR6287229	PRJNA378895	SRP124921	1	93	0.01075	254	10232	0.02482	SW	404.548	408.723	5.46471	0.912196	0.991802	332	30.458	126.23
SRR6287231	PRJNA378895	SRP124921	1	109	0.00917	128	10217	0.01253	SW	489.836	482.698	5.95285	0.960771	0.989562	384	31.042	124.689
SRR6287232	PRJNA378895	SRP124921	1	94	0.01064	101	10238	0.00987	SW	444.599	461.616	5.68941	0.949261	0.990145	343	31.333	123.916
SRR6287238	PRJNA378895	SRP124921	1	99	0.0101	31	10232	0.00303	SW	532.631	557.422	5.36906	0.924892	0.987027	384	31.625	123.146
SRR6287246	PRJNA378895	SRP124921	0	52	0	0	10226	0	SW	441.288	445.909	4.5366	0.904247	0.98888	291	29.294	126.326
SRR6287259	PRJNA378895	SRP124921	3	90	0.03333	540	10213	0.05287	SW	498.318	541.611	5.95844	0.95445	0.98848	361	29.294	126.326
SRR6287268	PRJNA378895	SRP124921	0	99	0	0	10229	0	SW	461.782	462.615	5.50937	0.921313	0.990438	376	25.418	122.207
SRR6287269	PRJNA378895	SRP124921	2	85	0.02353	102	10237	0.00996	SW	428.646	415.042	5.13937	0.915773	0.990537	314	31.159	122.676
SRR6287270	PRJNA378895	SRP124921	4	75	0.05333	392	10241	0.03828	SW	466.447	474.793	5.02261	0.907143	0.988975	335	26.584	124.583
SRR6287271	PRJNA378895	SRP124921	2	98	0.02041	67	10214	0.00656	SW	574.569	590.959	5.38558	0.922092	0.986539	425	25.084	123.15
SRR6287273	PRJNA378895	SRP124921	3	74	0.04054	280	10228	0.02738	SW	399.971	406.429	5.37898	0.940835	0.991221	310	27.501	125.125
SRR6287274	PRJNA378895	SRP124921	2	73	0.0274	172	10216	0.01684	SW	445.47	461.284	5.47407	0.922942	0.989949	334	28.417	125.667
SRR6287275	PRJNA378895	SRP124921	0	73	0	0	10229	0	SW	448.817	449.394	5.40819	0.937948	0.989369	323	28.708	124.897
SRR6287277	PRJNA378895	SRP124921	1	89	0.01124	106	10233	0.01036	SW	480.782	467.316	5.70082	0.948129	0.989462	364	31.333	123.916
SRR6287278	PRJNA378895	SRP124921	2	106	0.01887	102	10240	0.00996	SW	542.754	579.5	5.95574	0.960492	0.98722	397	31.042	124.689
SRR6287280	PRJNA378895	SRP124921	1	81	0.01235	242	10238	0.02364	SW	500.81	483.008	5.41385	0.904221	0.988488	362	30.458	126.23
SRR6287282	PRJNA378895	SRP124921	1	58	0.01724	12	10231	0.00117	SW	345.918	349.765	4.89369	0.933655	0.991898	243	29.292	123.354
SRR6287285	PRJNA378895	SRP124921	0	71	0	0	10217	0	SW	472.794	504.711	5.47047	0.953442	0.988772	346	27.458	122.27
SRR6287298	PRJNA378895	SRP124921	1	103	0.00971	90	10227	0.0088	SW	561.102	565.432	5.63808	0.915771	0.987213	419	30.75	125.457
SRR6287299	PRJNA378895	SRP124921	2	86	0.02326	139	10212	0.01361	SW	466.264	485.9	5.43813	0.91436	0.98927	348	30.458	126.23
SRR6287305	PRJNA378895	SRP124921	0	61	0	0	10224	0	SW	350.73	353.681	4.98574	0.909709	0.992098	255	29.68	125.305
SRR6287306	PRJNA378895	SRP124921	0	83	0	0	10226	0	SW	526.363	528.82	5.13807	0.915388	0.987313	383	28.708	124.897
SRR6287321	PRJNA378895	SRP124921	1	94	0.01064	39	10212	0.00382	SW	476.48	464.675	5.38036	0.926168	0.989172	362	31.625	123.146
SRR6287323	PRJNA378895	SRP124921	1	68	0.01471	104	10179	0.01022	SW	487.19	529.595	5.13679	0.912469	0.98829	335	31.159	122.676
SRR6287324	PRJNA378895	SRP124921	1	84	0.0119	33	10223	0.00323	SW	572.302	566.39	5.48687	0.918805	0.986734	403	25.418	122.207
SRR6287329	PRJNA378895	SRP124921	0	45	0	0	10239	0	SW	337.462	322.19	4.95849	0.935523	0.992387	243	29.292	123.354
SRR6287332	PRJNA378895	SRP124921	0	106	0	0	10198	0	SW	621.12	630.028	6.82386	0.98216	0.98632	475	25.903	120.776
SRR6287335	PRJNA378895	SRP124921	1	92	0.01087	239	10218	0.02339	SW	505.417	523.675	5.50329	0.916793	0.988281	375	27.501	125.125
SRR6287337	PRJNA378895	SRP124921	2	77	0.02597	218	10222	0.02133	SW	500.089	504.324	5.49411	0.917069	0.988186	352	27.501	125.125
SRR6287338	PRJNA378895	SRP124921	0	70	0	0	10228	0	SW	467.835	449.533	5.15951	0.921143	0.989174	344	25.25	122.678
SRR6287342	PRJNA378895	SRP124921	2	69	0.02899	376	10237	0.03673	SW	474.4	475.657	5.06073	0.906642	0.988975	343	26.584	124.583
SRR6287343	PRJNA378895	SRP124921	2	94	0.02128	73	10227	0.00714	SW	617.449	630.8	5.35016	0.920598	0.985073	425	25.084	123.15
SRR6287346	PRJNA378895	SRP124921	1	111	0.00901	99	10212	0.00969	SW	563.121	565.195	5.63829	0.917415	0.987018	426	30.75	125.457
SRR6287347	PRJNA378895	SRP124921	1	98	0.0102	149	10244	0.01455	SW	487.644	509.344	5.38826	0.912141	0.988685	349	30.458	126.23
SRR6287351	PRJNA378895	SRP124921	1	84	0.0119	13	10244	0.00127	SW	463.487	454.794	5.15154	0.920643	0.989272	333	25.25	122.678
SRR6325756	PRJNA420000	SRP125719	6	249	0.0241	180	10226	0.0176	SS	2032.58	1813.66	5.53688	0.924687	0.948805	907	38.8	117.64
SRR6325757	PRJNA420000	SRP125719	6	302	0.01987	148	10203	0.01451	SS	2832.33	2687.54	6.66838	0.948212	0.925329	1352	38.8	117.65
SRR6325758	PRJNA420000	SRP125719	10	367	0.02725	174	10229	0.01701	SS	2295.75	2317.5	6.73164	0.957339	0.938945	1167	38.8	117.66
SRR6325759	PRJNA420000	SRP125719	8	336	0.02381	181	10226	0.0177	SS	1989.73	1923.98	6.49444	0.952514	0.946655	1050	38.8	117.67
SRR6325761	PRJNA420000	SRP125719	12	306	0.03922	183	10232	0.01789	SS	1971.66	1908.41	6.1558	0.944891	0.948503	962	38.8	117.51
SRR6325762	PRJNA420000	SRP125719	9	323	0.02786	136	10231	0.01329	SS	2057.62	1867.52	6.27653	0.945766	0.94626	1034	38.8	117.52
SRR6325763	PRJNA420000	SRP125719	7	323	0.02167	124	10187	0.01217	SS	3130.09	2918.77	6.91285	0.958812	0.917951	1458	38.8	117.62
SRR6325764	PRJNA420000	SRP125719	9	315	0.02857	126	10220	0.01233	SS	2210.57	2312.66	6.35097	0.949804	0.942445	1049	38.8	117.61
SRR6325765	PRJNA420000	SRP125719	7	483	0.01449	152	10210	0.01489	SS	2897.79	2802.93	7.91023	0.980076	0.922852	1527	38.8	117.6
SRR6325766	PRJNA420000	SRP125719	9	313	0.02875	159	10206	0.01558	SS	3114.33	3019.24	6.74856	0.952816	0.919992	1392	38.8	117.59
SRR6325767	PRJNA420000	SRP125719	7	373	0.01877	181	10225	0.0177	SS	2524.87	2433.13	6.73808	0.955846	0.933489	1236	38.8	117.58
SRR6325768	PRJNA420000	SRP125719	9	324	0.02778	191	10209	0.01871	SS	2298.63	2243	6.3886	0.945914	0.940018	1108	38.8	117.57
SRR6325769	PRJNA420000	SRP125719	9	319	0.02821	190	10196	0.01863	SS	2982.35	2865.39	6.98174	0.961287	0.921191	1418	38.8	117.56
SRR6325770	PRJNA420000	SRP125719	7	358	0.01955	195	10209	0.0191	SS	2605.21	2419.16	6.9268	0.960188	0.933054	1256	38.8	117.55
SRR6325771	PRJNA420000	SRP125719	8	409	0.01956	188	10226	0.01838	SS	2609.98	2510.96	7.13092	0.964754	0.931526	1308	38.8	117.54
SRR6325772	PRJNA420000	SRP125719	5	298	0.01678	129	10216	0.01263	SS	2996.88	2687.8	6.66851	0.952307	0.923707	1353	38.8	117.53
SRR6340152	PRJNA420947	SRP126051	0	495	0	0	10151	0	SS	2202.79	2127.59	9.23379	0.996331	0.943804	1581	40.9783	-1.53174
SRR6340153	PRJNA420947	SRP126051	0	572	0	0	10125	0	SS	2465.31	2460.84	9.57082	0.997114	0.936517	1792	40.9783	-1.53174
SRR6340154	PRJNA420947	SRP126051	0	573	0	0	10159	0	SS	2616.47	2560.59	9.56006	0.996957	0.932134	1836	41.5012	-0.140816
SRR6340155	PRJNA420947	SRP126051	0	533	0	0	10185	0	SS	2671.57	2597.01	9.16506	0.995298	0.927998	1729	41.5012	-0.140816
SRR6340156	PRJNA420947	SRP126051	0	527	0	0	10159	0	SS	2831.42	2828.1	9.43919	0.996634	0.923296	1840	41.5084	-0.12667
SRR6340157	PRJNA420947	SRP126051	5	519	0.00963	80	10205	0.00784	SS	2093.81	2056.59	8.80069	0.993203	0.945851	1461	41.5084	-0.12667
SRR6340158	PRJNA420947	SRP126051	0	550	0	0	10171	0	SS	2240.82	2313.17	9.19764	0.996319	0.941749	1547	40.9626	-1.47655
SRR6340160	PRJNA420947	SRP126051	0	419	0	0	10171	0	SS	1592.79	1604.32	8.0852	0.986144	0.959788	1138	40.9626	-1.47655
SRR6340161	PRJNA420947	SRP126051	0	477	0	0	10140	0	SS	1764.04	1768.6	8.4186	0.989612	0.954856	1295	40.9626	-1.47655
SRR6340162	PRJNA420947	SRP126051	0	494	0	0	10167	0	SS	1600.83	1604.02	8.537	0.991033	0.961622	1254	40.9626	-1.47655
SRR6340164	PRJNA420947	SRP126051	0	556	0	0	10208	0	SS	1501.7	1503.62	9.04855	0.996247	0.968445	1238	40.9783	-1.53174
SRR6340166	PRJNA420947	SRP126051	0	609	0	0	10194	0	SS	2061.83	2020.69	9.34115	0.99658	0.950494	1588	40.9645	-1.50377
SRR6340167	PRJNA420947	SRP126051	0	623	0	0	10137	0	SS	1791.55	1831.53	9.44444	0.99703	0.961201	1496	40.9783	-1.53174
SRR6340168	PRJNA420947	SRP126051	0	530	0	0	10156	0	SS	2846.68	2855.78	9.55367	0.996971	0.923845	1884	41.3975	-0.0556687
SRR6340169	PRJNA420947	SRP126051	0	566	0	0	10184	0	SS	2038.21	2045.86	9.31461	0.996646	0.949809	1550	40.9645	-1.50377
SRR6340170	PRJNA420947	SRP126051	0	572	0	0	10160	0	SS	3143.19	3073.13	9.42707	0.994473	0.914565	2030	41.3967	-0.0263719
SRR6340171	PRJNA420947	SRP126051	0	656	0	0	10180	0	SS	3280.72	3065.28	9.62936	0.996328	0.91092	2163	41.3975	-0.0556687
SRR6340172	PRJNA420947	SRP126051	2	615	0.00325	9	10145	0.00089	SS	3200.54	3125.2	9.59241	0.996176	0.911892	2111	41.3975	-0.0556687
SRR6340173	PRJNA420947	SRP126051	0	539	0	0	10154	0	SS	2350.63	2334.04	9.24299	0.995527	0.939023	1696	41.3975	-0.0556687
SRR6340174	PRJNA420947	SRP126051	0	585	0	0	10117	0	SS	2992.36	2866.92	9.67913	0.996993	0.92018	2062	41.3975	-0.0556687
SRR6340175	PRJNA420947	SRP126051	6	540	0.01111	79	10174	0.00776	SS	2475.35	2464.3	8.89052	0.991579	0.933281	1669	41.3975	-0.0556687
SRR6340176	PRJNA420947	SRP126051	0	467	0	0	10187	0	SS	2054.94	1963.26	8.93478	0.99525	0.947662	1428	41.4837	-0.15885
SRR6340177	PRJNA420947	SRP126051	0	569	0	0	10185	0	SS	2607.48	2560.86	8.96623	0.990997	0.930051	1759	41.4837	-0.15885
SRR6340178	PRJNA420947	SRP126051	0	496	0	0	10198	0	SS	2104.31	2102.3	9.00506	0.995128	0.946022	1485	41.4837	-0.15885
SRR6340179	PRJNA420947	SRP126051	0	563	0	0	10155	0	SS	2242.03	2220.3	9.23529	0.995904	0.943073	1591	41.4837	-0.15885
SRR6340181	PRJNA420947	SRP126051	0	596	0	0	10172	0	SS	1852.97	1886.37	9.35024	0.996979	0.957252	1485	41.4837	-0.15885
SRR6340182	PRJNA420947	SRP126051	0	545	0	0	10141	0	SS	2501.3	2510.01	9.59885	0.997177	0.935281	1820	41.5012	-0.140816
SRR6340183	PRJNA420947	SRP126051	0	545	0	0	10153	0	SS	1960.82	2008.42	9.36388	0.996787	0.953331	1527	41.5012	-0.140816
SRR6340185	PRJNA420947	SRP126051	0	577	0	0	10138	0	SS	2662.62	2609.59	9.57959	0.997208	0.93039	1842	40.9783	-1.53174
SRR6508103	PRJNA431050	SRP131271	0	58	0	0	9896	0	SW	895.027	929.818	6.76966	0.976169	0.978341	601	34.6789	128.392
SRR6508114	PRJNA431050	SRP131271	0	68	0	0	9976	0	SW	864.591	903.417	7.29915	0.981388	0.982321	723	34.7689	128.772
SRR6508120	PRJNA431050	SRP131271	1	63	0.01587	150	9921	0.01512	SW	684.229	756.723	7.06394	0.974391	0.98622	561	34.9167	128.911
SRR6508121	PRJNA431050	SRP131271	0	55	0	0	9936	0	SW	427.316	453.19	6.06723	0.954561	0.992579	370	34.9167	128.911
SRR6508125	PRJNA431050	SRP131271	0	72	0	0	10075	0	SW	643.048	635.734	7.0082	0.979671	0.987615	531	34.9167	128.911
SRR6508127	PRJNA431050	SRP131271	0	54	0	0	9828	0	SW	756.572	759.006	6.72308	0.973735	0.982631	560	34.6669	128.586
SRR6508129	PRJNA431050	SRP131271	1	53	0.01887	58	10018	0.00579	SW	696.138	733.674	6.32403	0.958036	0.983768	530	34.6669	128.586
SRR6508131	PRJNA431050	SRP131271	0	47	0	0	10070	0	SW	324.133	347.338	5.48427	0.944014	0.993935	273	34.6789	128.392
SRR6508133	PRJNA431050	SRP131271	0	50	0	0	10058	0	SW	429.139	450.653	5.59946	0.941257	0.99187	357	34.6789	128.392
SRR6508134	PRJNA431050	SRP131271	0	71	0	0	9922	0	SW	590.938	621.075	7.08945	0.982808	0.988837	500	34.6789	128.392
SRR6508143	PRJNA431050	SRP131271	0	53	0	0	10076	0	SW	362.932	380.941	6.19013	0.972257	0.994335	324	34.8118	128.187
SRR6511218	PRJNA431510	SRP131221	0	49	0	0	10183	0	SW	504.291	495.565	5.14953	0.905813	0.9882	360	34.6789	128.392
SRR6511224	PRJNA431510	SRP131221	0	65	0	0	10189	0	SW	299.359	334.283	5.36159	0.945373	0.994212	241	34.8118	128.187
SRR6511225	PRJNA431510	SRP131221	3	100	0.03	53	10143	0.00523	SW	486.038	568.532	6.56072	0.97594	0.990344	402	34.8118	128.187
SRR6511226	PRJNA431510	SRP131221	2	70	0.02857	120	10167	0.0118	SW	379.889	409.613	6.00842	0.960612	0.993075	325	34.8118	128.187
SRR6511227	PRJNA431510	SRP131221	2	77	0.02597	80	10202	0.00784	SW	309.957	329.441	5.69667	0.942039	0.994143	217	34.8118	128.187
SRR6511230	PRJNA431510	SRP131221	0	97	0	0	10139	0	SW	666.698	696.007	7.09767	0.982445	0.986717	559	34.8118	128.187
SRR6511231	PRJNA431510	SRP131221	1	74	0.01351	28	10113	0.00277	SW	313.587	338.333	5.78188	0.960747	0.994711	269	34.8118	128.187
SRR6511234	PRJNA431510	SRP131221	0	143	0	0	10156	0	SW	741.247	773.947	7.55588	0.986675	0.986428	643	34.9167	128.911
SRR6511235	PRJNA431510	SRP131221	0	156	0	0	10114	0	SW	728.821	766.007	7.56852	0.987103	0.986328	620	34.9167	128.911
SRR6511240	PRJNA431510	SRP131221	1	85	0.01176	35	10102	0.00346	SW	662.362	680.649	6.57881	0.971762	0.986054	545	34.7689	128.772
SRR6511241	PRJNA431510	SRP131221	2	69	0.02899	139	10225	0.01359	SW	348.968	358.136	5.30123	0.907065	0.993367	285	34.7689	128.772
SRR6511253	PRJNA431510	SRP131221	0	71	0	0	10229	0	SW	388.281	581.893	5.28778	0.937769	0.991217	269	34.6669	128.586
SRR6511259	PRJNA431510	SRP131221	0	67	0	0	10158	0	SW	275.817	316.765	5.16921	0.923723	0.995601	242	34.7689	128.772
SRR6511261	PRJNA431510	SRP131221	3	89	0.03371	128	10215	0.01253	SW	314.321	338.524	5.84409	0.962213	0.994146	244	34.6669	128.586
SRR6511262	PRJNA431510	SRP131221	0	121	0	0	10145	0	SW	924.619	960.176	7.52734	0.986051	0.979707	741	34.7689	128.772
SRR6511266	PRJNA431510	SRP131221	0	136	0	0	10126	0	SW	963.842	966.062	7.83281	0.984147	0.981068	812	34.7689	128.772
SRR6511268	PRJNA431510	SRP131221	1	141	0.00709	39	10170	0.00383	SW	482.863	587.022	6.73127	0.960935	0.991333	388	34.7689	128.772
SRR6511270	PRJNA431510	SRP131221	3	71	0.04225	242	10178	0.02378	SW	322.504	412.143	5.1699	0.921854	0.99346	220	34.7689	128.772
SRR6511271	PRJNA431510	SRP131221	2	101	0.0198	91	10181	0.00894	SW	542.062	593.612	6.74009	0.97851	0.989264	455	34.7689	128.772
SRR6511281	PRJNA431510	SRP131221	0	96	0	0	10175	0	SW	549.834	571.926	6.82102	0.976794	0.99044	482	34.6789	128.392
SRR6511282	PRJNA431510	SRP131221	0	81	0	0	10233	0	SW	283.694	313.971	5.76985	0.958945	0.995415	249	34.6789	128.392
SRR6511283	PRJNA431510	SRP131221	0	97	0	0	10085	0	SW	1117.27	1130.27	7.37161	0.978729	0.973666	880	34.6789	128.392
SRR6511284	PRJNA431510	SRP131221	0	93	0	0	10204	0	SW	546.845	572.145	6.64958	0.97686	0.989075	452	34.6789	128.392
SRR6511285	PRJNA431510	SRP131221	4	97	0.04124	315	10182	0.03094	SW	453.162	480.014	6.51108	0.980475	0.990632	335	34.6789	128.392
SRR6511291	PRJNA431510	SRP131221	1	141	0.00709	37	10163	0.00364	SW	802.658	910.781	7.56307	0.989001	0.982728	647	34.6669	128.586
SRR6511292	PRJNA431510	SRP131221	1	95	0.01053	91	10157	0.00896	SW	809.961	800.519	7.15004	0.979299	0.983218	657	34.6669	128.586
SRR6511293	PRJNA431510	SRP131221	0	99	0	0	10133	0	SW	825.39	853.167	7.18903	0.980832	0.982347	655	34.6669	128.586
SRR6511301	PRJNA431510	SRP131221	0	120	0	0	10134	0	SW	599.508	644.385	6.57866	0.960781	0.989052	510	34.9167	128.911
SRR6511302	PRJNA431510	SRP131221	2	93	0.02151	66	10152	0.0065	SW	470.101	513.154	6.52159	0.978666	0.990819	392	34.9167	128.911
SRR6511303	PRJNA431510	SRP131221	2	70	0.02857	184	10141	0.01814	SW	329.046	343.6	6.06801	0.957424	0.994728	293	34.9167	128.911
SRR6511304	PRJNA431510	SRP131221	3	94	0.03191	358	10228	0.035	SW	308.396	325.225	6.07214	0.967168	0.994539	243	34.9167	128.911
SRR6511308	PRJNA431510	SRP131221	5	97	0.05155	141	10178	0.01385	SW	410.625	428.054	6.44563	0.971951	0.992776	346	34.9167	128.911
SRR6511310	PRJNA431510	SRP131221	0	76	0	0	10119	0	SW	320.361	321.557	5.9598	0.968131	0.995415	290	34.8053	128.368
SRR6511311	PRJNA431510	SRP131221	4	82	0.04878	113	10186	0.01109	SW	589.13	630.934	6.24734	0.964837	0.986836	459	34.8053	128.368
SRR6511312	PRJNA431510	SRP131221	2	95	0.02105	45	10114	0.00445	SW	436.136	459.115	6.10579	0.967368	0.992096	375	34.8053	128.368
SRR6511313	PRJNA431510	SRP131221	1	88	0.01136	44	10170	0.00433	SW	318.375	374.882	6.00797	0.965745	0.994435	264	34.8053	128.368
SRR6511316	PRJNA431510	SRP131221	4	83	0.04819	168	10179	0.0165	SW	418.217	447.641	6.11292	0.9646	0.991906	340	34.8053	128.368
SRR6511317	PRJNA431510	SRP131221	2	85	0.02353	150	10166	0.01476	SW	417.72	481.407	6.25635	0.96886	0.991744	333	34.8053	128.368
SRR6511686	PRJNA431508	SRP131207	0	78	0	0	10165	0	SW	880.523	900.5	6.42813	0.96677	0.978148	562	34.8118	128.187
SRR6511706	PRJNA431508	SRP131207	1	70	0.01429	28	10128	0.00276	SW	603.108	610.994	5.3279	0.916566	0.987991	521	34.6669	128.586
SRR6511716	PRJNA431508	SRP131207	0	97	0	0	10053	0	SW	877.468	871.041	7.13399	0.983903	0.978927	656	34.6789	128.392
SRR6511717	PRJNA431508	SRP131207	0	96	0	0	10128	0	SW	780.678	741.253	6.88745	0.980964	0.981949	559	34.6789	128.392
SRR6511724	PRJNA431508	SRP131207	0	108	0	0	10062	0	SW	1185.84	1173.59	7.55623	0.980514	0.972931	942	34.6669	128.586
SRR6511736	PRJNA431508	SRP131207	1	125	0.008	45	10033	0.00449	SW	683.497	731.118	7.0363	0.977534	0.987504	598	34.6669	128.586
SRR6511744	PRJNA431508	SRP131207	1	111	0.00901	27	10140	0.00266	SW	413.481	423.705	5.61754	0.914492	0.994149	375	34.6669	128.586
SRR6511753	PRJNA431508	SRP131207	0	93	0	0	10146	0	SW	883.558	847.449	6.7507	0.974582	0.978537	594	34.8053	128.368
SRR6511758	PRJNA431508	SRP131207	0	80	0	0	10206	0	SW	812.722	798.665	6.57155	0.956185	0.981176	594	34.6789	128.392
SRR6962106	PRJNA449229	SRP138803	2	154	0.01299	119	10187	0.01168	SW	1139.68	1153.1	7.57589	0.985881	0.971824	813	28.1356	127.121
SRR6962108	PRJNA449229	SRP138803	1	149	0.00671	24	10206	0.00235	SW	867.832	917.669	6.37904	0.940977	0.979071	626	28.1356	127.121
SRR6962109	PRJNA449229	SRP138803	1	178	0.00562	9	10163	0.00089	SW	2441.73	2437.87	8.74061	0.987049	0.93474	1597	29.3996	125.001
SRR6962110	PRJNA449229	SRP138803	2	166	0.01205	29	10189	0.00285	SW	1008.16	1079.05	7.17105	0.972471	0.97623	763	29.3996	125.001
SRR6962111	PRJNA449229	SRP138803	1	204	0.0049	30	10195	0.00294	SW	1419.06	1433.38	8.2133	0.991721	0.965365	1010	29.0014	126.004
SRR6962112	PRJNA449229	SRP138803	3	181	0.01657	40	10187	0.00393	SW	863.401	862.101	7.0069	0.969692	0.981309	686	29.0014	126.004
SRR6962113	PRJNA449229	SRP138803	0	166	0	0	10146	0	SW	2375.19	2390.88	8.68632	0.992191	0.937079	1486	32.0017	123.6
SRR6962114	PRJNA449229	SRP138803	2	159	0.01258	60	10220	0.00587	SW	801.222	853.777	7.2051	0.983556	0.981747	576	32.0017	123.6
SRR6962115	PRJNA449229	SRP138803	0	125	0	0	10193	0	SW	1722.91	1714.61	7.46233	0.9806	0.954745	1019	30.1791	124.009
SRR6962116	PRJNA449229	SRP138803	0	137	0	0	10172	0	SW	1512.8	1604.22	7.69032	0.984408	0.961493	935	30.1791	124.009
SRR7091533	PRJNA454363	SRP144285	0	157	0	0	10067	0	SW	2052.96	2092.15	8.64626	0.990916	0.946381	1391	21.8252	88.5073
SRR7221447	PRJNA473172	SRP149011	0	130	0	0	10253	0	SW	92.5209	96	4.85592	0.922038	0.999804	92	41.3156	-72.0631
SRR7275938	PRJNA474984	SRP149966	0	68	0	0	10232	0	SW	533.172	566.5	5.86561	0.959154	0.987417	373	31.2002	123.201
SRR7286093	PRJNA412129	SRP150142	1	85	0.01176	21	10223	0.00205	SW	751.465	752.085	5.53602	0.937761	0.980692	476	11.38	142.3
SRR7286098	PRJNA412129	SRP150142	1	111	0.00901	9	10182	0.00088	SW	851.621	831.358	5.70019	0.925717	0.978742	538	11.38	142.3
SRR7633193	PRJNA483963	SRP155989	0	129	0	0	10030	0	SW	2789.6	2594.3	6.64078	0.964526	0.927757	990	32.66	-117.15
TARA042DCM	PRJEB1787	ERP001736	0	72	0	0	7528	0	SW	1678.05	1696.58	8.6593	0.994061	0.945408	1149	5.9998	73.9067
TARA056MES	PRJEB1787	ERP001736	0	62	0	0	9098	0	SW	2659.28	2569.8	8.9087	0.995255	0.929176	1537	-15.3379	43.2948
TARA062SRF	PRJEB1787	ERP001736	0	45	0	0	9110	0	SW	1819.49	1889.95	8.56239	0.99298	0.952873	1275	-22.3368	40.3412
TARA109SRF	PRJEB1787	ERP001736	0	83	0	0	8489	0	SW	1621.68	1689.5	8.64829	0.994245	0.951546	1138	1.9928	-84.5766
TARA123MIX	PRJEB1787	ERP001736	0	51	0	0	8900	0	SW	2521.16	2573.09	9.14766	0.995784	0.931448	1645	-8.9109	-140.285
TARA124SRF	PRJEB1787	ERP001736	0	43	0	0	8843	0	SW	1974.82	2119.22	8.69079	0.993633	0.947906	1310	-9.1504	-140.522
TARA133DCM	PRJEB1787	ERP001736	0	52	0	0	8994	0	SW	2325.16	2449.54	8.84688	0.99347	0.937338	1462	35.4002	-127.75
TARA150DCM	PRJEB1787	ERP001736	0	53	0	0	9071	0	SW	2010.97	2059.06	8.91316	0.994743	0.947226	1404	35.8427	-37.1526
