# Supplementary material for: Bradymonabacteria, a novel bacterial predator group with versatile survival strategies in saline environments
Source: Microbiome. 2020 Aug 31;8:126. doi: 10.1186/s40168-020-00902-0 (PMC7460792; doi:10.1186/s40168-020-00902-0)
Supplement: Supplementary file 8 — Additional file 7: Table S6. Detailed information of the representative 16S rRNA gene sequences. [file 40168_2020_902_MOESM7_ESM.xls]

## Sheet: Table_Fig_3a_LableAccession_v2
Table S6. Detailed information of the representative 16S rRNA gene sequences
Accession	Environmental Type	Cultured	Isolation_source
JX241008	saline	Uncultured	coastal soil
AY162123	saline	Uncultured	Sargasso Sea bacterioplankton
LC171323	saline	Uncultured	deep-sea crustaceans
AB476282	saline	Uncultured	Enoshima aquarium
FJ959799	saline	Uncultured	Tursiops truncatus
JQ801003	non-saline	Uncultured	soil samples from the Yellow River
KJ817678	saline	Uncultured	Ebinur Lake
KJ817513	saline	Uncultured	Ebinur Lake
KJ817591	saline	Uncultured	Ebinur Lake
GU584815	saline	Uncultured	marine hydrocarbon seep sediment
EU328051	saline	Uncultured	moderate saline soil
GU584795	saline	Uncultured	marine hydrocarbon seep sediment
HQ588364	saline	Uncultured	Amsterdam mud volcano sediment
EF123492	saline	Uncultured	coral
EU283460	non-saline	Uncultured	Anderson Lake
V1718	saline	Cultured	sediment
FR744622	saline	Uncultured	production water from the Halfdan oil
JX559231	non-saline	Uncultured	air sample of Great Wall station
HQ673449	saline	Uncultured	Northeast subarctic Pacific Ocean
JN427968	saline	Uncultured	hypersaline evaporation pond
JN436329	saline	Uncultured	hypersaline evaporation pond
EF444715	non-saline	Uncultured	Edipsos hot springs
KP639042	saline	Uncultured	the East China Sea
KU861969	saline	Uncultured	deep-sea water
JX047087	saline	Uncultured	marine hot spring
GQ354986	non-saline	Uncultured	spring
JX520969	saline	Uncultured	terrestrial sulfidic spring
GQ009729	non-saline	Uncultured	skin, plantar heel
LC068956	saline	Uncultured	seaweed
GU451394	saline	Uncultured	marine macroalgae
JF272215	saline	Uncultured	natural marine biofilms
KC001771	saline	Uncultured	surface seawater samples from China
JX883165	saline	Uncultured	hypersaline lake
KU196636	saline	Uncultured	Salar de Uyuni
KU196573	saline	Uncultured	Salar de Uyuni
JX881535	saline	Uncultured	hypersaline lake
JX884964	saline	Uncultured	hypersaline lake
JX882621	saline	Uncultured	hypersaline lake
JX883550	saline	Uncultured	hypersaline lake
JX883651	saline	Uncultured	hypersaline lake
JX882972	saline	Uncultured	hypersaline lake
JX882874	saline	Uncultured	hypersaline lake
JX883861	saline	Uncultured	hypersaline lake
JX882754	saline	Uncultured	hypersaline lake
JX881646	saline	Uncultured	hypersaline lake
LN865079	saline	Uncultured	saltern
KF814546	saline	Uncultured	solar saltern water
KF814550	saline	Uncultured	solar saltern water
HM126783	saline	Uncultured	Chaerhan Lake
JX883997	saline	Uncultured	hypersaline lake
JX884385	saline	Uncultured	hypersaline lake
AB533952	saline	Uncultured	salt pan
KF234373	saline	Uncultured	solar saltern water
JX884811	saline	Uncultured	hypersaline lake
KF234380	saline	Uncultured	solar saltern water
KJ817648	saline	Uncultured	soil of Ebinur Lake wetland
AB534005	saline	Uncultured	salt pan
EU869382	saline	Uncultured	Hypersaline Sidi Ameur
JX882784	saline	Uncultured	hypersaline lake
JX883895	saline	Uncultured	hypersaline lake
JX883696	saline	Uncultured	hypersaline lake
JX883754	saline	Uncultured	hypersaline lake
KF234379	saline	Uncultured	solar saltern water
JX884186	saline	Uncultured	hypersaline lake
AB533880	saline	Uncultured	salt pan
AB533838	saline	Uncultured	salt pan
AB534028	saline	Uncultured	salt pan
JX881389	saline	Uncultured	hypersaline lake
AB534041	saline	Uncultured	salt pan
JX884106	saline	Uncultured	hypersaline lake
AB533951	saline	Uncultured	salt pan
AB533938	saline	Uncultured	hypersaline sediment
JX883880	saline	Uncultured	hypersaline lake
JX884056	saline	Uncultured	hypersaline lake
HM126722	saline	Uncultured	Chaerhan Lake
JX883547	saline	Uncultured	hypersaline lake
JX884007	saline	Uncultured	hypersaline lake
JX883445	saline	Uncultured	hypersaline lake
JX883159	saline	Uncultured	hypersaline lake
JX883789	saline	Uncultured	hypersaline lake
JX884053	saline	Uncultured	hypersaline lake
JX883887	saline	Uncultured	hypersaline lake
JN431329	saline	Uncultured	hypersaline evaporation pond
HQ397394	saline	Uncultured	saline soil from Gujarat coast
JN505903	saline	Uncultured	hypersaline evaporation pond
JX241030	saline	Uncultured	coastal soil
DQ103652	saline	Uncultured	hypersaline endoevaporitic microbial
EF632708	non-saline	Uncultured	water
HQ397393	saline	Uncultured	saline soil from Gujarat coast
HQ397460	saline	Uncultured	saline soil from Gujarat coast
AB533868	saline	Uncultured	salt pan
HQ397074	saline	Uncultured	haloalkaline soil
YN101	saline	Cultured	sediment
HQ397064	saline	Uncultured	haloalkaline soil
KJ817715	saline	Uncultured	Ebinur Lake
EU369135	saline	Uncultured	oyster shell
KM034744	saline	Cultured	sediment
KM108688	non-saline	Uncultured	Tomato Soil in Yunnan E'shan
HQ121174	non-saline	Uncultured	tomatoes at the Be-Wise Ranch
JX240435	saline	Uncultured	coastal soil
JX240459	saline	Uncultured	coastal soil
JX240599	saline	Uncultured	coastal soil
JX240548	saline	Uncultured	coastal soil
GU083677	saline	Uncultured	Xiarinur soda lake sediment
FJ152921	saline	Uncultured	alkaline saline soils of the former
MG652491	saline	Cultured	sediment
TMQ2	saline	Cultured	sediment
KX815124	saline	Cultured	sediment
TMQ4	saline	Cultured	sediment
KF836161	saline	Uncultured	US Great Basin'springs and wells fed by a deep
FJ792467	saline	Uncultured	arbonate chimney in Lost City Hydrothermal Field
EF687221	saline	Uncultured	Nile Deep Sea Fan, Eastern Mediterranean
JN229991	saline	Uncultured	subseafloor sediment
JF344003	saline	Uncultured	hydrocarbon polluted marine sediments
HQ588417	saline	Uncultured	deep-sea mud volcano
HM187316	non-saline	Uncultured	soil
JN531102	saline	Uncultured	hypersaline evaporation pond
DQ394946	saline	Uncultured	harbor sediment
KF786491	saline	Uncultured	Deepwater Horizon
JN432628	saline	Uncultured	hypersaline evaporation pond
DQ154804	saline	Uncultured	hypersaline microbial mat
JN436410	saline	Uncultured	hypersaline evaporation pond
JN490032	saline	Uncultured	hypersaline evaporation pond
HM057795	saline	Uncultured	ocean water from the Yellow Sea
FPLP01001393	non-saline	Uncultured	sludge
JN435186	saline	Uncultured	hypersaline evaporation pond
FJ485031	non-saline	Uncultured	phreatic sinkhole
EU617840	saline	Uncultured	Yellow Sea sediment
GU302422	saline	Uncultured	marine sediments
EU050851	saline	Uncultured	sediment from the Kings Bay, Svalbard
JQ428352	saline	Uncultured	alkaline saline soil
JQ215886	saline	Uncultured	microbiota of marine mammals
KC260247	saline	Uncultured	microbiota of marine mammals
JQ205070	saline	Uncultured	California sea lion mouth
AY676488	non-saline	Uncultured	bovine teat canal
JN713429	non-saline	Uncultured	oral cavity subgingival plaque
KX672454	non-saline	Uncultured	fermentation pitmud
EU460056	non-saline	Uncultured	eastern black and white colobus feces
GQ326981	non-saline	Uncultured	uncultured rumen bacterium
LN612723	non-saline	Uncultured	cattle abomasal mucosa: abomasum
CU918099	non-saline	Uncultured	wastewater sludge
JN488656	saline	Uncultured	hypersaline evaporation pond
JN486902	saline	Uncultured	hypersaline evaporation pond
JN489770	saline	Uncultured	hypersaline evaporation pond
KT257747	saline	Uncultured	deep sea
KC682600	saline	Uncultured	deep sea
KF624413	saline	Uncultured	taiwan,china
JQ611098	saline	Uncultured	taiwan,china
JQ624356	non-saline	Uncultured	wastewater treatment plant
FJ612339	non-saline	Uncultured	lake water
AB491834	saline	Uncultured	brackish water
JN528566	saline	Uncultured	hypersaline evaporation pond
JN438899	saline	Uncultured	hypersaline evaporation pond
JN434694	saline	Uncultured	hypersaline evaporation pond
JN436465	saline	Uncultured	hypersaline evaporation pond
JN430860	saline	Uncultured	hypersaline evaporation pond
AB491846	saline	Uncultured	brackish water
JN523386	saline	Uncultured	hypersaline evaporation pond
JN433191	saline	Uncultured	hypersaline evaporation pond
JN441885	saline	Uncultured	hypersaline evaporation pond
KX936406	saline	Uncultured	marine
DQ109937	saline	Uncultured	salt pond
JQ515007	saline	Uncultured	marine
JN431029	saline	Uncultured	hypersaline evaporation pond
JN436065	saline	Uncultured	hypersaline evaporation pond
GQ348694	saline	Uncultured	oceanic dead zones
GU584789	saline	Uncultured	marine hydrocarbon seep sediment
FM242397	saline	Uncultured	coastal sediment
KJ590667	saline	Uncultured	Marine Biofilm Formation
JN825507	saline	Uncultured	alkaline lake Alchichica
KX936408	saline	Uncultured	deep-branching marine plastid lineages
LN565056	non-saline	Uncultured	ant dump
FJ959500	saline	Uncultured	Tursiops truncatus
KC253350	non-saline	Uncultured	freshwater ponds
FPLP01005054	non-saline	Uncultured	sludge
GU145545	saline	Uncultured	Black Sea suboxic zone
EU544861	saline	Uncultured	Arctic Ocean: Laptev Sea
KX936410	saline	Uncultured	deep-branching marine plastid lineages
JX984039	saline	Uncultured	HAM lagoon water, Magdalen Islands
KC492857	saline	Uncultured	Baltic Sea redoxcline
KF786958	saline	Uncultured	Gulf of Mexico oil sheen
KX177334	saline	Uncultured	pyrrhotite - sediment
KJ566296	saline	Uncultured	sediment, Station J, Smeerenburgfjord, Svalbard
JF268379	saline	Uncultured	marine sediment
JQ287227	saline	Uncultured	deep-sea vents
KX934275	saline	Uncultured	uncultured marine bacterium
KF786964	saline	Uncultured	Gulf of Mexico oil sheen
NR_116022	non-saline	Cultured	karst cave
